# Supplementary material for: Adaptive Changes in Detoxification Metabolism and Transmembrane Transport of Bombyx mori Malpighian Tubules to Artificial Diet
Source: Int J Mol Sci. 2023 Jun 9;24(12):9949. doi: 10.3390/ijms24129949 (PMC10298027; doi:10.3390/ijms24129949)
Supplement: Supplementary file 1 [file ijms-24-09949-s001.zip › Supplementary Table.xlsx]

## Sheet: S1
Sample_ID	raw_reads	clean_reads	clean_bases	Error%	Q20%	Q30%	GC%
Ac_1	46460854	45930804	6.3468	0.0256	97.76	93.66	45.17
Ac_2	42286508	41847806	5.77383	0.0248	98.06	94.41	44.82
Ac_3	49794198	49277942	6.79702	0.0249	98.01	94.29	45.12
Adown_1	43595408	43154836	5.97689	0.0254	97.78	93.78	45.2
Adown_2	42834162	42444368	5.88336	0.0252	97.89	93.97	43.97
Adown_3	46868658	46422130	6.39845	0.0251	97.92	94.06	44.68
Aup_1	45734182	45294528	6.27211	0.0255	97.79	93.73	45.07
Aup_2	47267860	46872068	6.47928	0.025	97.98	94.19	44.81
Aup_3	44988438	44633800	6.16707	0.0262	97.55	93.05	44.79
Mc_1	49095034	48647804	6.70574	0.0249	98.03	94.3	44.49
Mc_2	49586774	49135750	6.78047	0.0249	98.02	94.29	45.39
Mc_3	46428596	45951260	6.3482	0.0252	97.89	93.97	46.3
Mdown_1	43829062	43344074	5.9969	0.025	97.98	94.2	45.12
Mdown_2	48033612	47497474	6.55797	0.0251	97.96	94.15	44.92
Mdown_3	47999812	47461282	6.54171	0.025	97.97	94.2	45.32
Mup_1	51831768	51402994	7.11396	0.0256	97.72	93.57	43.59
Mup_2	48158804	47650990	6.58776	0.0253	97.86	93.94	45.41
Mup_3	44255760	43737962	6.05307	0.0256	97.74	93.64	44.21

## Sheet: S2-c
Gene_id	FC(Ac/Mc)	Log2FC(Ac/Mc)	Pvalue	Padjust	Significant	Regulate	Mc_1	Mc_2	Mc_3	Ac_1	Ac_2	Ac_3	Mc	Ac
KWMTBOMO00964	0.02	-5.64397	7.22519e-114	7.39282e-110	yes	down	19.55	17.22	12.02	0.25	0.34	0.55	16.2633	0.38
KWMTBOMO13992	0.001	-9.66873	6.31941e-107	3.23301e-103	yes	down	5933.89	14345.4	13714.9	7.95	27.86	18.89	11331.4	18.2333
KWMTBOMO15558	34.174	5.09482	4.61027e-96	1.57241e-92	yes	up	2.1	1.38	1.75	58.93	67.95	84.35	1.74333	70.41
KWMTBOMO11835	0.065	-3.94242	9.17518e-78	2.20733e-74	yes	down	142.26	83.64	91.47	6.8	9.22	9.07	105.79	8.36333
KWMTBOMO14066	12.403	3.63268	1.07864e-77	2.20733e-74	yes	up	16.28	18.58	15.11	223.97	274.77	231.26	16.6567	243.333
KWMTBOMO11908	0.001	-10.0403	2.52296e-70	4.30249e-67	yes	down	163.74	202.28	233.99	0.07	0.16	0.47	200.003	0.233333
KWMTBOMO11834	0.03	-5.07574	7.14192e-58	1.04395e-54	yes	down	228.91	90.71	89.53	2.9	5.34	5.71	136.383	4.65
KWMTBOMO07147	0.041	-4.61749	6.61367e-52	8.45889e-49	yes	down	16.41	17.78	11.99	0.6	0.76	0.99	15.3933	0.783333
KWMTBOMO02830	13.589	3.76436	5.4845e-50	6.23527e-47	yes	up	1.17	0.85	0.57	9.78	13.59	17.26	0.863333	13.5433
KWMTBOMO03220	0.057	-4.13345	1.65351e-49	1.69187e-46	yes	down	30.7	21.58	13.19	1.02	1.18	2.01	21.8233	1.40333
KWMTBOMO01268	0.037	-4.74171	2.38697e-48	2.22032e-45	yes	down	45196.2	26276.8	36198.3	1985.37	1255.99	1294.98	35890.4	1512.11
KWMTBOMO06581	10.241	3.35624	3.256e-47	2.77628e-44	yes	up	4.52	3.46	2.41	41.13	84.38	51.51	3.46333	59.0067
KWMTBOMO08827	4.858	2.28022	2.01833e-46	1.58858e-43	yes	up	17.96	17.74	12.26	80.42	91.91	97.65	15.9867	89.9933
KWMTBOMO11540	0.038	-4.70197	1.92575e-37	1.40745e-34	yes	down	253.91	507.7	428.83	8.91	15.91	25.98	396.813	16.9333
KWMTBOMO07261	0.178	-2.48885	4.36459e-34	2.97723e-31	yes	down	17.07	16.66	10.8	2.25	3.02	4.02	14.8433	3.09667
KWMTBOMO00390	0.064	-3.96834	2.27405e-32	1.45426e-29	yes	down	23.79	38.35	22.9	2.35	1.44	2.46	28.3467	2.08333
KWMTBOMO11849	8.418	3.07341	4.50287e-32	2.7102e-29	yes	up	68.12	51.79	48.04	484.68	761.3	395.62	55.9833	547.2
KWMTBOMO03671	10.402	3.37876	6.52183e-32	3.7073e-29	yes	up	3.74	5.27	4.41	37.47	68.32	63.83	4.47333	56.54
KWMTBOMO12071	9.417	3.23523	4.44631e-31	2.39445e-28	yes	up	40.49	39.52	16.34	336.31	270.52	316.28	32.1167	307.703
KWMTBOMO01722	0.052	-4.27304	5.26316e-28	2.69263e-25	yes	down	33.81	69.79	51.07	1.99	3.43	4.38	51.5567	3.26667
KWMTBOMO01263	0.035	-4.83348	8.52302e-27	4.15274e-24	yes	down	5134.5	10390.1	6204.1	101.54	285.35	573.36	7242.89	320.083
KWMTBOMO10241	3.857	1.94734	6.47382e-26	3.01091e-23	yes	up	15	14.45	9.82	40.67	64	74.79	13.09	59.82
KWMTBOMO07572	3.611	1.85232	3.59695e-25	1.60017e-22	yes	up	54.93	38.49	27.59	121.82	190.51	194.29	40.3367	168.873
KWMTBOMO11850	9.097	3.18536	5.1558e-25	2.19809e-22	yes	up	83.73	37.64	51.49	525.44	900.3	438.91	57.62	621.55
KWMTBOMO12773	5.41	2.43558	2.11218e-24	8.64473e-22	yes	up	2.02	2.03	1.3	8.71	15.07	10.62	1.78333	11.4667
KWMTBOMO16087	21.611	4.43372	9.63241e-24	3.79072e-21	yes	up	9.05	5.65	6.71	278.17	146.17	84.76	7.13667	169.7
KWMTBOMO07444	4.56	2.18907	2.94467e-21	1.11592e-18	yes	up	3.27	3.43	3.06	17.08	18.75	22.13	3.25333	19.32
KWMTBOMO12499	5.632	2.49375	3.08916e-21	1.12887e-18	yes	up	18.13	11.82	8.01	54.75	120.47	82.25	12.6533	85.8233
KWMTBOMO12869	3.39	1.76117	4.42368e-21	1.5608e-18	yes	up	100.53	104.19	59.58	324.19	367.54	313.86	88.1	335.197
KWMTBOMO11935	0.093	-3.42745	6.38672e-21	2.1783e-18	yes	down	99.49	196.37	142.89	12.25	11.98	25.52	146.25	16.5833
KWMTBOMO06082	3.422	1.77489	1.49697e-20	4.94098e-18	yes	up	90.93	77.3	74.32	310.32	336.55	324.56	80.85	323.81
KWMTBOMO06580	4.983	2.31706	3.85104e-20	1.23137e-17	yes	up	273.74	179.7	291.4	1436.4	1700.89	1520.52	248.28	1552.6
KWMTBOMO02481	0.129	-2.955	4.96151e-20	1.53837e-17	yes	down	9.41	7.42	4.94	0.98	1.6	0.67	7.25667	1.08333
KWMTBOMO06657	0.129	-2.95438	6.40737e-20	1.92824e-17	yes	down	62.59	115.25	71.56	7.82	11.44	19.44	83.1333	12.9
KWMTBOMO14237	0.146	-2.7741	8.11014e-20	2.37094e-17	yes	down	46.4	47.05	52.79	5.13	9.79	11.58	48.7467	8.83333
KWMTBOMO14098	0.239	-2.06634	1.4603e-19	4.1505e-17	yes	down	244.1	197.16	199.26	45.13	54.79	80.27	213.507	60.0633
KWMTBOMO16484	4.236	2.08286	2.56425e-19	7.09118e-17	yes	up	6.26	4.74	3.78	18.61	31.96	24.3	4.92667	24.9567
KWMTBOMO05772	0.009	-6.81249	3.17538e-19	8.55012e-17	yes	down	63.45	195.72	36.36	0	2.03	1.02	98.51	1.01667
KWMTBOMO10080	0.096	-3.38564	4.02426e-19	1.0558e-16	yes	down	7.72	15.5	9.97	0.71	2.02	1.21	11.0633	1.31333
KWMTBOMO01542	0.102	-3.29605	8.31182e-19	2.12616e-16	yes	down	450.25	1056.37	779.69	64.01	83.75	135.19	762.103	94.3167
KWMTBOMO07145	0.134	-2.89873	1.29831e-18	3.24009e-16	yes	down	51.34	92.63	77.39	10.98	9.76	15.35	73.7867	12.03
KWMTBOMO05553	0.159	-2.65389	3.80039e-18	9.25846e-16	yes	down	11.53	9.13	6.03	0.76	1.93	2.35	8.89667	1.68
KWMTBOMO01031	0.439	-1.18794	4.56929e-18	1.08728e-15	yes	down	452.82	387.42	308.08	173.69	200.45	207.36	382.773	193.833
KWMTBOMO11904	0.011	-6.46382	6.11154e-18	1.42121e-15	yes	down	2702.16	2376.61	2953.23	5.71	38.61	73	2677.33	39.1067
KWMTBOMO10007	0.045	-4.46951	7.15935e-18	1.62788e-15	yes	down	14.62	11.56	30.46	1.19	0.6	1.45	18.88	1.08
KWMTBOMO10970	5.282	2.40118	2.19686e-17	4.88659e-15	yes	up	2.27	2.63	2.01	15.34	13.6	13.22	2.30333	14.0533
KWMTBOMO06605	3.95	1.98186	4.89389e-17	1.06541e-14	yes	up	1.52	1.36	0.75	4.73	5.61	5.19	1.21	5.17667
KWMTBOMO00040	0.066	-3.92177	5.4344e-17	1.12231e-14	yes	down	2.86	7.36	2.91	0.34	0.33	0.36	4.37667	0.343333
KWMTBOMO03200	0.305	-1.71111	5.48277e-17	1.12231e-14	yes	down	40.64	35.86	26.89	8.84	17.71	10.54	34.4633	12.3633
KWMTBOMO00938	0.149	-2.74768	5.48432e-17	1.12231e-14	yes	down	37.66	47.81	47.76	5.72	6.56	12.17	44.41	8.15
KWMTBOMO07977	4.747	2.247	6.03231e-17	1.21025e-14	yes	up	59.71	38.81	22.8	222.43	236.99	163.61	40.44	207.677
KWMTBOMO03443	21.522	4.42772	4.95665e-16	9.75317e-14	yes	up	3.19	1.34	0.45	27.32	67.01	23.01	1.66	39.1133
KWMTBOMO07806	7.062	2.81999	5.98809e-16	1.15604e-13	yes	up	6.58	4.65	4.2	56.47	30.09	33.88	5.14333	40.1467
KWMTBOMO13745	3.239	1.69564	7.70014e-16	1.45903e-13	yes	up	83.35	62.93	45.33	162.7	326.7	236.24	63.87	241.88
KWMTBOMO04046	0.088	-3.51341	7.95714e-16	1.48032e-13	yes	down	73.59	225.74	169.65	15.83	11.23	23.22	156.327	16.76
KWMTBOMO14480	0.416	-1.26386	1.55758e-15	2.84592e-13	yes	down	35.91	31.11	22.78	11.01	16.14	17.34	29.9333	14.83
KWMTBOMO05453	0.098	-3.35714	2.07348e-15	3.72208e-13	yes	down	21.33	44.11	23.04	2.07	3.12	6.75	29.4933	3.98
KWMTBOMO15649	3.207	1.68106	2.42876e-15	4.28467e-13	yes	up	28.18	18.8	13.82	67.06	108.53	74.68	20.2667	83.4233
KWMTBOMO01043	4.619	2.20763	2.71383e-15	4.70643e-13	yes	up	32.45	22.42	13.04	119.19	136.84	89	22.6367	115.01
KWMTBOMO01769	0.129	-2.9526	2.81052e-15	4.74542e-13	yes	down	10.82	22.36	7.92	1.15	2.98	2.2	13.7	2.11
KWMTBOMO12911	0.273	-1.87109	2.82907e-15	4.74542e-13	yes	down	3.89	2.87	2.44	0.9	0.93	1.22	3.06667	1.01667
KWMTBOMO13700	3.58	1.83982	3.49449e-15	5.76704e-13	yes	up	2.74	1.66	1.35	5.85	9.2	10.12	1.91667	8.39
KWMTBOMO14919	0.126	-2.98974	7.10832e-15	1.15448e-12	yes	down	5.14	10.07	6.57	0.99	0.88	1.39	7.26	1.08667
KWMTBOMO11565	2.923	1.54737	8.59647e-15	1.37436e-12	yes	up	5.68	4.52	3.96	13.64	22.73	21.17	4.72	19.18
KWMTBOMO14781	3.095	1.63002	9.89244e-15	1.55722e-12	yes	up	18.51	14.84	7.91	39.63	56.63	46.19	13.7533	47.4833
KWMTBOMO06446	0.088	-3.5004	1.33623e-14	2.07156e-12	yes	down	9.02	18.11	6.81	0.4	2.09	1.17	11.3133	1.22
KWMTBOMO11900	0.022	-5.50927	2.11501e-14	3.22996e-12	yes	down	1935.65	4800.28	3818.97	32.49	82.76	183.48	3518.3	99.5767
KWMTBOMO15983	0.33	-1.59972	2.2329e-14	3.35986e-12	yes	down	159.05	140.85	136.33	51.48	63.13	53.17	145.41	55.9267
KWMTBOMO16125	0.145	-2.78459	2.45659e-14	3.64288e-12	yes	down	35.99	29.06	28.83	5.96	6.98	2.8	31.2933	5.24667
KWMTBOMO08371	2.606	1.38206	2.54475e-14	3.7197e-12	yes	up	13.89	11.63	8.29	26.86	35.11	40.26	11.27	34.0767
KWMTBOMO11115	0.121	-3.04549	3.17607e-14	4.53356e-12	yes	down	701.03	1563.14	1324.54	116.59	136.62	287.77	1196.24	180.327
KWMTBOMO15351	2.494	1.31851	3.19015e-14	4.53356e-12	yes	up	4.72	4.34	3.41	9.48	13.82	11.73	4.15667	11.6767
KWMTBOMO03464	0.119	-3.07483	4.48491e-14	6.28625e-12	yes	down	3.7	5.84	2.89	0.24	0.9	0.65	4.14333	0.596667
KWMTBOMO08871	0.109	-3.19889	4.67785e-14	6.46808e-12	yes	down	8.71	19.41	12.15	1.32	1.23	2.75	13.4233	1.76667
KWMTBOMO15453	0.132	-2.92674	4.7832e-14	6.52556e-12	yes	down	72.69	211.62	131.52	20.87	17.75	27.99	138.61	22.2033
KWMTBOMO04781	2.179	1.1239	7.26261e-14	9.77776e-12	yes	up	24.31	17.51	13.36	44.97	58.81	58.26	18.3933	54.0133
KWMTBOMO16358	0.178	-2.49195	9.71423e-14	1.29086e-11	yes	down	11.99	6.52	7.48	1.56	2.5	1.35	8.66333	1.80333
KWMTBOMO16636	0.151	-2.72853	1.28947e-13	1.69152e-11	yes	down	27.21	27.73	33.65	3.6	8.43	4.57	29.53	5.53333
KWMTBOMO00897	11.254	3.49239	1.55462e-13	2.01353e-11	yes	up	4.17	4.24	6.1	97.85	40.98	48.86	4.83667	62.5633
KWMTBOMO09417	2.744	1.45638	1.66583e-13	2.1306e-11	yes	up	7.75	5.58	5.2	16.77	20.65	22.64	6.17667	20.02
KWMTBOMO09445	2.922	1.54673	2.02306e-13	2.55554e-11	yes	up	8.48	5.33	5.01	27.37	29.78	26.99	6.27333	28.0467
KWMTBOMO15205	0.104	-3.26812	2.09108e-13	2.60926e-11	yes	down	199.36	523.37	463.3	30.01	38.38	87.83	395.343	52.0733
KWMTBOMO05641	3.896	1.96197	2.65797e-13	3.27667e-11	yes	up	4.13	2.57	2.72	10.41	17.94	14.99	3.14	14.4467
KWMTBOMO03069	0.146	-2.77894	2.78131e-13	3.3879e-11	yes	down	9	7.16	6.58	1.39	1.6	0.85	7.58	1.28
KWMTBOMO00882	0.256	-1.96311	3.04022e-13	3.65971e-11	yes	down	17.7	22.81	16.82	4.49	5.99	7.5	19.11	5.99333
KWMTBOMO08925	0.034	-4.89426	4.02139e-13	4.78452e-11	yes	down	0.66	1.35	1.43	0.01	0.06	0.08	1.14667	0.05
KWMTBOMO03213	2.233	1.15871	4.62942e-13	5.44463e-11	yes	up	8.04	7.14	4.44	12.54	19.7	18.52	6.54	16.92
KWMTBOMO07788	0.35	-1.51551	5.9224e-13	6.88614e-11	yes	down	87.46	87.52	66.9	16	21.3	37.3	80.6267	24.8667
KWMTBOMO02865	6.769	2.75897	7.12606e-13	8.19257e-11	yes	up	3.26	5.69	6.65	42.16	34.74	53.52	5.2	43.4733
KWMTBOMO07599	0.127	-2.98077	1.24358e-12	1.40281e-10	yes	down	261.52	637.96	571.89	64.74	51.01	117.11	490.457	77.62
KWMTBOMO11614	2.617	1.38813	1.24762e-12	1.40281e-10	yes	up	35.62	27.16	21.75	79.23	90.48	82.04	28.1767	83.9167
KWMTBOMO11906	0.004	-8.00083	1.36486e-12	1.51796e-10	yes	down	4912.8	8515.25	9152.68	1.16	21.19	96.08	7526.91	39.4767
KWMTBOMO12476	2.764	1.46669	1.44882e-12	1.59401e-10	yes	up	5.1	5.18	2.69	9.96	12.28	12.46	4.32333	11.5667
KWMTBOMO04878	2.718	1.44236	1.49338e-12	1.62556e-10	yes	up	34.9	34.23	16.54	70.5	98.08	96.2	28.5567	88.26
KWMTBOMO01086	0.357	-1.48633	1.66773e-12	1.79624e-10	yes	down	77.83	87.97	80.51	32.77	38.84	38.07	82.1033	36.56
KWMTBOMO11758	0.214	-2.226	2.0078e-12	2.122e-10	yes	down	6.37	4.4	3.37	0.91	1.62	0.98	4.71333	1.17
KWMTBOMO08828	2.487	1.31427	2.01167e-12	2.122e-10	yes	up	14.07	12.1	8.26	22.39	41.3	37.08	11.4767	33.59
KWMTBOMO08316	0.152	-2.72102	2.16245e-12	2.25778e-10	yes	down	318.38	767.61	547.77	71.87	77.1	155.94	544.587	101.637
KWMTBOMO05182	0.147	-2.76592	2.20683e-12	2.28084e-10	yes	down	97.3	242.75	163.3	18.43	14.82	44.02	167.783	25.7567
KWMTBOMO13850	0.172	-2.5408	2.3434e-12	2.39776e-10	yes	down	209.93	454.27	312.12	55.01	52.66	90.42	325.44	66.03
KWMTBOMO01262	0.039	-4.6947	3.05443e-12	3.09435e-10	yes	down	3788.27	7942.99	4570.98	75.92	249.08	490.47	5434.08	271.823
KWMTBOMO04360	0.128	-2.96706	4.78057e-12	4.79556e-10	yes	down	1.41	1.15	1.9	0.25	0.18	0.26	1.48667	0.23
KWMTBOMO02480	0.251	-1.99143	5.44691e-12	5.41095e-10	yes	down	9.91	13.2	11.2	3.02	4.28	2.93	11.4367	3.41
KWMTBOMO03958	2.531	1.33961	5.86285e-12	5.76814e-10	yes	up	14.13	12.39	8.93	28.99	40.14	33.76	11.8167	34.2967
KWMTBOMO06669	0.113	-3.14262	6.85743e-12	6.68076e-10	yes	down	2.41	4.33	1.72	0.13	0.49	0.54	2.82	0.386667
KWMTBOMO02964	0.021	-5.55078	6.92103e-12	6.68076e-10	yes	down	14.39	1.54	1.55	0.09	0.21	0.12	5.82667	0.14
KWMTBOMO15118	0.198	-2.33558	8.89175e-12	8.44923e-10	yes	down	98.84	193.25	164.43	31.2	27.35	42.29	152.173	33.6133
KWMTBOMO05648	2.84	1.50583	8.91826e-12	8.44923e-10	yes	up	18.26	13.92	8.69	42.77	37.05	44.12	13.6233	41.3133
KWMTBOMO07391	0.294	-1.76372	9.06997e-12	8.51413e-10	yes	down	59.65	66.39	66.1	37.92	27.63	38.08	64.0467	34.5433
KWMTBOMO04745	0.447	-1.16216	1.07529e-11	1.00021e-09	yes	down	304.41	224.6	180.93	108.6	145.78	115.63	236.647	123.337
KWMTBOMO03077	0.158	-2.65868	1.6432e-11	1.51471e-09	yes	down	62.63	160.33	105.26	14.85	16.83	32.1	109.407	21.26
KWMTBOMO12374	0.479	-1.06298	2.09466e-11	1.91362e-09	yes	down	1530.23	1216.1	960.26	575.68	892.61	957.28	1235.53	808.523
KWMTBOMO08642	2.797	1.484	2.14606e-11	1.94323e-09	yes	up	47.6	34.78	23.67	118.32	113.25	100.35	35.35	110.64
KWMTBOMO01522	0.287	-1.80223	2.25213e-11	2.02138e-09	yes	down	747.84	599.35	515.42	107.47	262.43	279.73	620.87	216.543
KWMTBOMO06365	0.431	-1.21571	3.43624e-11	3.05736e-09	yes	down	45.82	47.19	39.73	16.01	19.9	24.75	44.2467	20.22
KWMTBOMO09248	0.153	-2.70944	3.49882e-11	3.0862e-09	yes	down	50.06	113.39	66.33	8.59	9.45	24.08	76.5933	14.04
KWMTBOMO04650	2.39	1.25677	3.57209e-11	3.1239e-09	yes	up	3909.75	2627.14	2796.39	7374.65	9602.38	9263.69	3111.09	8746.91
KWMTBOMO13526	0.208	-2.26406	3.61168e-11	3.13176e-09	yes	down	176.83	172.56	141.95	54.39	26.15	33.69	163.78	38.0767
KWMTBOMO07819	0.393	-1.34897	3.7087e-11	3.18886e-09	yes	down	44.17	50.36	34.39	18.94	19.67	19.41	42.9733	19.34
KWMTBOMO14242	0.149	-2.74187	4.12363e-11	3.51608e-09	yes	down	3	5.73	2.29	0.31	0.85	0.83	3.67333	0.663333
KWMTBOMO14316	0.157	-2.67212	5.05129e-11	4.27147e-09	yes	down	106.86	253.55	138.77	20.03	21.56	53.38	166.393	31.6567
KWMTBOMO11039	0.142	-2.81157	5.93026e-11	4.97364e-09	yes	down	7.26	12.17	11.22	1.34	1.38	2.63	10.2167	1.78333
KWMTBOMO06516	3.614	1.8538	6.14128e-11	5.10874e-09	yes	up	2.96	1.45	0.96	5.86	8.69	7.13	1.79	7.22667
KWMTBOMO06524	0.427	-1.22769	6.95943e-11	5.74265e-09	yes	down	639.18	681.67	587.33	284.63	328.67	346.99	636.06	320.097
KWMTBOMO11061	2.479	1.30974	7.17191e-11	5.87064e-09	yes	up	108.64	85.25	66.54	244.54	281.14	211.27	86.81	245.65
KWMTBOMO13921	0.148	-2.75724	7.7821e-11	6.31956e-09	yes	down	16.74	37.37	24.05	2.65	3.34	8.35	26.0533	4.78
KWMTBOMO06872	0.419	-1.25478	8.89096e-11	7.16317e-09	yes	down	33.12	37.33	21.69	12.18	15.9	19.08	30.7133	15.72
KWMTBOMO11909	0.017	-5.88522	9.77896e-11	7.81705e-09	yes	down	3108.85	5504.9	6089.13	14.73	87.14	230.41	4900.96	110.76
KWMTBOMO02845	2.234	1.15948	1.05334e-10	8.35483e-09	yes	up	53.79	48.94	36.14	115.33	124.85	114.92	46.29	118.367
KWMTBOMO11110	2.136	1.09466	1.07269e-10	8.4429e-09	yes	up	45.76	39.03	25.18	79.45	107.56	85.63	36.6567	90.88
KWMTBOMO07065	0.003	-8.40788	1.14905e-10	8.97485e-09	yes	down	3.51	1.33	2.1	0	0	0	2.31333	0
KWMTBOMO00397	4.135	2.048	1.16494e-10	9.03003e-09	yes	up	21.98	8.94	5.5	48.18	72.53	56.76	12.14	59.1567
KWMTBOMO11288	0.162	-2.62238	1.17498e-10	9.0394e-09	yes	down	2.86	6.34	3.06	0.69	0.62	1.66	4.08667	0.99
KWMTBOMO01580	10.393	3.37754	1.23462e-10	9.42732e-09	yes	up	3.41	1.19	1.2	22.1	34.39	9.96	1.93333	22.15
KWMTBOMO10577	0.185	-2.43234	1.31691e-10	9.98123e-09	yes	down	2.8	4.37	1.67	0.38	0.72	0.83	2.94667	0.643333
KWMTBOMO04302	3.626	1.85855	1.3402e-10	1.0083e-08	yes	up	8.43	5.91	3.72	22.88	32.19	18.65	6.02	24.5733
KWMTBOMO10261	0.197	-2.34447	1.40235e-10	1.04736e-08	yes	down	57.23	28.57	46.47	8.96	9.18	8.73	44.09	8.95667
KWMTBOMO07674	6.329	2.66207	1.4703e-10	1.09015e-08	yes	up	2.57	3.98	3.69	18.73	17.84	42.44	3.41333	26.3367
KWMTBOMO09224	0.117	-3.09003	1.71228e-10	1.26043e-08	yes	down	11.49	38.8	33.23	3.55	2.69	6.03	27.84	4.09
KWMTBOMO12650	0.138	-2.85603	2.20167e-10	1.6091e-08	yes	down	22.28	55.35	31.51	3.34	4.2	10.98	36.38	6.17333
KWMTBOMO00103	0.213	-2.23176	2.46779e-10	1.79081e-08	yes	down	9.54	11.61	8.02	1.3	1.84	4.35	9.72333	2.49667
KWMTBOMO08849	0.144	-2.79228	3.21018e-10	2.29696e-08	yes	down	30.33	86.01	61.95	8.02	6.52	17.44	59.43	10.66
KWMTBOMO02887	0.15	-2.73924	3.3991e-10	2.41525e-08	yes	down	34.58	97.43	57.69	7.07	9	18.48	63.2333	11.5167
KWMTBOMO11333	5.441	2.44377	4.63724e-10	3.27229e-08	yes	up	0.38	0.45	0.27	2.49	1.98	2.35	0.366667	2.27333
KWMTBOMO05737	0.133	-2.90825	5.27188e-10	3.69465e-08	yes	down	6.46	22.21	12.88	1.7	1.72	3.34	13.85	2.25333
KWMTBOMO05762	0.178	-2.49126	5.41106e-10	3.76639e-08	yes	down	21.13	45.8	30.7	4.02	5.67	12.02	32.5433	7.23667
KWMTBOMO13236	0.229	-2.12617	5.49812e-10	3.80114e-08	yes	down	440.45	823.11	484.19	102.63	123.74	250.34	582.583	158.903
KWMTBOMO14165	0.219	-2.19328	5.76773e-10	3.94789e-08	yes	down	6.01	6.04	5.78	2.39	1.34	2.03	5.94333	1.92
KWMTBOMO09262	3.077	1.62143	5.78757e-10	3.94789e-08	yes	up	54.94	41.39	19.36	128.14	149.62	113.81	38.5633	130.523
KWMTBOMO08581	2.246	1.16719	6.01216e-10	4.07394e-08	yes	up	119.92	74.83	64.44	192.17	255.27	230.43	86.3967	225.957
KWMTBOMO09327	44.749	5.48377	6.67598e-10	4.49399e-08	yes	up	0.1	0.03	0	2.38	2.71	1.6	0.0433333	2.23
KWMTBOMO12258	0.247	-2.01755	7.28774e-10	4.87374e-08	yes	down	43.46	86.93	53.55	13.02	15.7	25.8	61.3133	18.1733
KWMTBOMO15434	0.005	-7.69648	7.59368e-10	5.04536e-08	yes	down	2.62	1.97	1.73	0.02	0	0.03	2.10667	0.0166667
KWMTBOMO00661	0.197	-2.34375	8.17766e-10	5.39831e-08	yes	down	10.62	21.16	25.19	2.82	3.05	5.07	18.99	3.64667
KWMTBOMO05189	0.218	-2.1973	9.27949e-10	6.08639e-08	yes	down	23.97	35.38	29	5.82	5.77	11.58	29.45	7.72333
KWMTBOMO12672	0.285	-1.81197	9.7794e-10	6.37343e-08	yes	down	83.1	102.18	110.57	35.27	35.61	30.54	98.6167	33.8067
KWMTBOMO10328	2.259	1.17587	1.0704e-09	6.93183e-08	yes	up	25.03	19.98	11.4	34.19	51.43	55.45	18.8033	47.0233
KWMTBOMO13412	0.108	-3.2161	1.08996e-09	7.0141e-08	yes	down	7.55	2.39	2.16	0.23	0.6	0.64	4.03333	0.49
KWMTBOMO07394	0.173	-2.5271	1.18576e-09	7.58292e-08	yes	down	41.41	97.18	71.25	13.59	8.72	21.01	69.9467	14.44
KWMTBOMO00407	0.304	-1.71581	1.40089e-09	8.90306e-08	yes	down	4.09	5.21	2.33	0.93	1.46	1.73	3.87667	1.37333
KWMTBOMO02828	5.171	2.37047	1.50203e-09	9.48689e-08	yes	up	0.68	0.46	0.48	3.09	2.9	3.71	0.54	3.23333
KWMTBOMO08627	0.162	-2.62777	1.63451e-09	1.02603e-07	yes	down	80.52	242.01	137.62	34.94	20.47	33.77	153.383	29.7267
KWMTBOMO11903	0.173	-2.5331	1.84544e-09	1.15137e-07	yes	down	160.93	216.74	161.39	13.11	33.33	69.44	179.687	38.6267
KWMTBOMO02808	0.186	-2.42462	2.07461e-09	1.28651e-07	yes	down	179.18	372.26	321.11	47.67	45.16	107.52	290.85	66.7833
KWMTBOMO08701	0.133	-2.91414	2.81595e-09	1.73571e-07	yes	down	1.48	1.37	1.16	0.12	0.13	0.37	1.33667	0.206667
KWMTBOMO02588	0.005	-7.55053	3.1098e-09	1.90536e-07	yes	down	2.48	2.53	1	0	0	0.03	2.00333	0.01
KWMTBOMO05216	4.018	2.00661	3.19401e-09	1.94531e-07	yes	up	10.68	9.67	16.15	43.3	64.85	75.58	12.1667	61.2433
KWMTBOMO13248	0.073	-3.77508	3.58561e-09	2.16937e-07	yes	down	1.7	1.42	0.91	0	0.23	0.13	1.34333	0.12
KWMTBOMO13196	0.102	-3.28801	3.60431e-09	2.16937e-07	yes	down	3.42	10.99	5.92	0.41	0.46	1.69	6.77667	0.853333
KWMTBOMO01795	0.078	-3.67505	3.71726e-09	2.22427e-07	yes	down	8.82	19.16	19.06	0.29	1.8	2.65	15.68	1.58
KWMTBOMO11193	0.282	-1.82864	4.53331e-09	2.69679e-07	yes	down	57.73	70.02	87.58	22	22.95	29.56	71.7767	24.8367
KWMTBOMO00520	0.334	-1.58014	4.83317e-09	2.85855e-07	yes	down	10.05	13.87	6.5	2.48	4.57	4.64	10.14	3.89667
KWMTBOMO01526	0.467	-1.10004	4.96506e-09	2.91968e-07	yes	down	21.11	16.61	13	7.21	10.54	10.04	16.9067	9.26333
KWMTBOMO03983	0.085	-3.55278	5.8742e-09	3.43456e-07	yes	down	3.86	10.89	2.52	0.11	0.86	0.28	5.75667	0.416667
KWMTBOMO05656	0.304	-1.71731	6.25805e-09	3.6382e-07	yes	down	20.02	13.94	12.59	2.3	7.73	4.84	15.5167	4.95667
KWMTBOMO14317	0.241	-2.05203	6.35736e-09	3.67506e-07	yes	down	167.64	346.83	229.69	54.29	55.15	110.07	248.053	73.17
KWMTBOMO00184	0.311	-1.68292	6.50349e-09	3.73841e-07	yes	down	81.48	143.25	91.93	37.56	32.38	42.27	105.553	37.4033
KWMTBOMO04625	0.25	-1.99807	6.88888e-09	3.93782e-07	yes	down	3.34	5.43	4.04	0.58	1.52	1.6	4.27	1.23333
KWMTBOMO03065	0.29	-1.78388	6.9814e-09	3.96854e-07	yes	down	10.94	16.36	7.45	3.96	3.99	3.52	11.5833	3.82333
KWMTBOMO01703	0.055	-4.19534	7.11346e-09	4.02126e-07	yes	down	1.16	1.45	0.59	0.05	0.16	0	1.06667	0.07
KWMTBOMO16126	0.092	-3.43663	7.17798e-09	4.03545e-07	yes	down	8.67	8.17	12.12	0.76	2.19	0.43	9.65333	1.12667
KWMTBOMO09652	45.147	5.49656	7.6697e-09	4.28833e-07	yes	up	0.06	0.06	0.12	3.88	1.72	7.62	0.08	4.40667
KWMTBOMO16419	2.732	1.4502	8.47101e-09	4.71062e-07	yes	up	6.67	6.16	5.43	23.78	24.04	20.16	6.08667	22.66
KWMTBOMO01403	0.259	-1.94731	8.60163e-09	4.7574e-07	yes	down	6.73	12.13	5.75	2.07	2.11	3.77	8.20333	2.65
KWMTBOMO09333	0.181	-2.46811	9.29414e-09	5.11278e-07	yes	down	27.33	88.42	59.24	12.73	9.94	14.8	58.33	12.49
KWMTBOMO16637	0.083	-3.59397	1.04035e-08	5.69242e-07	yes	down	5.91	3.93	5.98	0.19	1	0.47	5.27333	0.553333
KWMTBOMO14095	0.225	-2.15133	1.25854e-08	6.81342e-07	yes	down	3.88	5.91	2.95	0.85	0.9	1.59	4.24667	1.11333
KWMTBOMO15620	3.024	1.59636	1.31884e-08	7.1023e-07	yes	up	9.22	6.75	4.26	21.83	24.83	21.96	6.74333	22.8733
KWMTBOMO15383	0.32	-1.64407	1.34753e-08	7.21883e-07	yes	down	3.84	4.23	1.92	1.12	1.23	1.27	3.33	1.20667
KWMTBOMO15870	2.266	1.17998	1.44584e-08	7.70514e-07	yes	up	21.94	17.06	12.36	44.49	57.79	40.17	17.12	47.4833
KWMTBOMO01537	0.242	-2.0455	1.47229e-08	7.80545e-07	yes	down	124.83	294.16	173.14	53.16	47.78	93.32	197.377	64.7533
KWMTBOMO06066	0.274	-1.86674	1.48089e-08	7.81053e-07	yes	down	23.21	22.46	12.57	7.93	4.61	4.92	19.4133	5.82
KWMTBOMO13207	0.222	-2.17367	1.51813e-08	7.96591e-07	yes	down	2.15	3.4	1.72	0.34	0.88	0.73	2.42333	0.65
KWMTBOMO11910	0.01	-6.71203	1.55013e-08	8.09233e-07	yes	down	0.91	2.19	2.43	0.05	0.04	0	1.84333	0.03
KWMTBOMO02589	0.186	-2.4252	1.67721e-08	8.71128e-07	yes	down	2.25	2.01	1.12	0.35	0.58	0.21	1.79333	0.38
KWMTBOMO02257	0.325	-1.62075	1.71726e-08	8.87425e-07	yes	down	8.06	7.81	4.48	2.07	1.97	3.56	6.78333	2.53333
KWMTBOMO02869	2.744	1.45651	1.76779e-08	9.08948e-07	yes	up	16.91	22.6	20.18	51.5	68.96	78.02	19.8967	66.16
KWMTBOMO15117	0.142	-2.81573	1.8022e-08	9.22003e-07	yes	down	0.88	2.05	1.84	0.15	0.3	0.41	1.59	0.286667
KWMTBOMO08857	0.151	-2.72379	1.83948e-08	9.36394e-07	yes	down	2.25	7.07	3.84	0.48	0.6	1.39	4.38667	0.823333
KWMTBOMO11319	0.203	-2.30219	1.90313e-08	9.64003e-07	yes	down	1570.41	3102.36	3248.16	482.99	476.51	1084.55	2640.31	681.35
KWMTBOMO00247	0.141	-2.82356	1.92803e-08	9.71801e-07	yes	down	13.34	25.84	17.22	2.79	1.14	5.53	18.8	3.15333
KWMTBOMO01905	2.163	1.11314	1.97221e-08	9.89199e-07	yes	up	86.34	77.26	69.18	197.09	186.54	208.73	77.5933	197.453
KWMTBOMO04232	0.156	-2.68107	2.26191e-08	1.11806e-06	yes	down	1.67	2.92	0.96	0.12	0.43	0.48	1.85	0.343333
KWMTBOMO02433	2.789	1.47986	2.30009e-08	1.13147e-06	yes	up	3.01	3.09	2.23	9.05	10.84	8.15	2.77667	9.34667
KWMTBOMO12331	0.219	-2.18773	2.38812e-08	1.16915e-06	yes	down	2.53	6.26	5.02	0.97	1.04	1.78	4.60333	1.26333
KWMTBOMO08335	0.112	-3.15552	2.49399e-08	1.20901e-06	yes	down	4.21	1.72	1.79	0.1	0.78	0.38	2.57333	0.42
KWMTBOMO09168	0.214	-2.22423	2.50485e-08	1.20901e-06	yes	down	2.42	3.8	1.85	0.33	0.72	1.02	2.69	0.69
KWMTBOMO14414	2.875	1.52344	2.50499e-08	1.20901e-06	yes	up	34.21	19.29	10.05	64.37	79.9	50.85	21.1833	65.04
KWMTBOMO09414	5.386	2.42927	2.52181e-08	1.21142e-06	yes	up	0.39	0.49	0.37	2.72	2.7	2.4	0.416667	2.60667
KWMTBOMO02860	0.179	-2.48416	2.81375e-08	1.34534e-06	yes	down	1.4	2.43	1.13	0.19	0.5	0.38	1.65333	0.356667
KWMTBOMO13972	0.178	-2.49215	3.03572e-08	1.44472e-06	yes	down	175.03	462.83	392.12	55	51.28	127.48	343.327	77.92
KWMTBOMO09369	0.285	-1.81223	3.0629e-08	1.45091e-06	yes	down	10.94	19.95	15.14	3.9	4.9	7.4	15.3433	5.4
KWMTBOMO09416	0.315	-1.66772	3.15587e-08	1.48806e-06	yes	down	54.49	95.77	62.16	20.08	23.17	37.4	70.8067	26.8833
KWMTBOMO14804	0.386	-1.375	3.69164e-08	1.7327e-06	yes	down	50.96	48.04	49.61	14.71	21.85	29.36	49.5367	21.9733
KWMTBOMO09712	0.231	-2.11388	4.25256e-08	1.98686e-06	yes	down	40.51	98.99	64.36	15.27	16.07	28.8	67.9533	20.0467
KWMTBOMO16179	0.193	-2.3721	4.31279e-08	2.00584e-06	yes	down	81.53	200.19	194.75	36.33	24.36	53.7	158.823	38.13
KWMTBOMO04226	0.25	-1.99815	4.39377e-08	2.03426e-06	yes	down	31.32	71.41	41.88	10.86	11.36	21.57	48.2033	14.5967
KWMTBOMO09537	2.644	1.40283	4.94211e-08	2.27782e-06	yes	up	14.77	10.51	6.68	32.01	32.69	29.51	10.6533	31.4033
KWMTBOMO10061	0.209	-2.25988	5.05534e-08	2.31956e-06	yes	down	51.75	126.82	96.85	18.47	15.75	36.61	91.8067	23.61
KWMTBOMO15920	84.875	6.40728	6.13349e-08	2.80169e-06	yes	up	0	0.06	0.06	2.51	7.79	2.54	0.04	4.28
KWMTBOMO14681	0.208	-2.26556	6.67066e-08	3.03352e-06	yes	down	60.84	160.17	106.3	31.95	17.15	31.23	109.103	26.7767
KWMTBOMO09583	19.123	4.25721	7.01259e-08	3.1749e-06	yes	up	0.04	0.06	0.02	0.9	0.76	0.88	0.04	0.846667
KWMTBOMO16483	0.376	-1.40982	7.43576e-08	3.35166e-06	yes	down	20.26	27.75	19.63	7.96	10.53	10.86	22.5467	9.78333
KWMTBOMO16500	0.356	-1.48863	7.95419e-08	3.56962e-06	yes	down	8.51	7.19	6.06	2.78	2.79	3.38	7.25333	2.98333
KWMTBOMO03124	2.739	1.45343	8.76236e-08	3.91513e-06	yes	up	57.64	47.9	26.17	88.61	204.28	122.21	43.9033	138.367
KWMTBOMO03264	2.841	1.50625	8.84133e-08	3.92538e-06	yes	up	10.51	10.32	10.4	38.91	34.79	29.96	10.41	34.5533
KWMTBOMO15712	2.068	1.04803	8.86203e-08	3.92538e-06	yes	up	96.59	81.89	46.41	169.67	182.08	169.7	74.9633	173.817
KWMTBOMO13187	0.414	-1.27312	9.22015e-08	4.0664e-06	yes	down	10.6	9.48	6.14	3.05	4.1	5.59	8.74	4.24667
KWMTBOMO15987	0.206	-2.27711	9.64632e-08	4.2361e-06	yes	down	15.66	40.04	31.47	7.49	5.54	8.95	29.0567	7.32667
KWMTBOMO15665	0.253	-1.9821	1.08121e-07	4.70762e-06	yes	down	147.61	345.57	237.13	64.21	53.85	106.29	243.437	74.7833
KWMTBOMO00102	0.215	-2.21878	1.15797e-07	4.99929e-06	yes	down	66.48	72.76	21.92	11.89	27.09	27.48	53.72	22.1533
KWMTBOMO14339	0.24	-2.06128	1.17112e-07	5.03482e-06	yes	down	46.67	104.99	64.31	16.71	13.54	32	71.99	20.75
KWMTBOMO11936	0.067	-3.89141	1.1948e-07	5.11514e-06	yes	down	3.69	9.94	6.45	0.53	0	1.06	6.69333	0.53
KWMTBOMO13179	0.476	-1.07226	1.21231e-07	5.16849e-06	yes	down	446.99	394.42	330.5	166.45	210.81	305.8	390.637	227.687
KWMTBOMO09516	0.266	-1.91044	1.24978e-07	5.30613e-06	yes	down	17.09	19.38	13.77	3.52	2.68	8.13	16.7467	4.77667
KWMTBOMO05154	0.488	-1.03574	1.29506e-07	5.47565e-06	yes	down	908.74	847.5	812.19	438.09	479.85	565.93	856.143	494.623
KWMTBOMO16217	0.285	-1.81287	1.32762e-07	5.59023e-06	yes	down	6.27	8.25	3.97	2.32	2.02	3.82	6.16333	2.72
KWMTBOMO15274	3.107	1.63532	1.40389e-07	5.87392e-06	yes	up	8.34	7.77	5.56	28.86	27.45	19.59	7.22333	25.3
KWMTBOMO02235	0.267	-1.90778	1.40648e-07	5.87392e-06	yes	down	42.18	82.6	69.66	16.06	16.78	31.4	64.8133	21.4133
KWMTBOMO11761	0.185	-2.43531	1.57841e-07	6.56516e-06	yes	down	1.1	2.4	0.8	0.29	0.37	0.4	1.43333	0.353333
KWMTBOMO11659	2.257	1.17461	1.59067e-07	6.58936e-06	yes	up	195.55	146.16	165.56	435.43	473.6	408.9	169.09	439.31
KWMTBOMO07931	2.045	1.03218	1.63837e-07	6.75959e-06	yes	up	13.89	10.8	6.96	18.03	28.8	28.03	10.55	24.9533
KWMTBOMO06086	2.741	1.45471	1.74884e-07	7.1864e-06	yes	up	3.72	3.93	4.11	9.64	16.17	13.46	3.92	13.09
KWMTBOMO00107	2.932	1.55184	1.81459e-07	7.42676e-06	yes	up	97.17	77.71	108.37	270.54	320.72	314.47	94.4167	301.91
KWMTBOMO05187	0.44	-1.18305	1.96884e-07	8.02597e-06	yes	down	18.76	20.14	18.96	12.43	13.14	12.41	19.2867	12.66
KWMTBOMO09030	0.324	-1.62377	2.03125e-07	8.24752e-06	yes	down	23.65	30.47	16.96	4.52	10.45	12.68	23.6933	9.21667
KWMTBOMO07134	0.076	-3.72515	2.05876e-07	8.32618e-06	yes	down	45.76	10.71	2.92	1.18	2	1.43	19.7967	1.53667
KWMTBOMO04339	2.658	1.4106	2.11042e-07	8.50151e-06	yes	up	11.61	15.01	7.56	22.26	52.24	33.15	11.3933	35.8833
KWMTBOMO13811	0.231	-2.11179	2.13408e-07	8.56308e-06	yes	down	117.86	295.83	157.17	40.16	33.07	85.03	190.287	52.7533
KWMTBOMO00238	0.319	-1.64661	2.15366e-07	8.60792e-06	yes	down	1067.86	1730.1	1380.21	320.28	540.61	795.98	1392.72	552.29
KWMTBOMO01258	0.017	-5.85019	2.25689e-07	8.95058e-06	yes	down	0.59	2.24	0.47	0	0	0.06	1.1	0.02
KWMTBOMO00694	0.169	-2.56186	2.40031e-07	9.46232e-06	yes	down	2.72	6.83	4.29	0.66	0.8	1.39	4.61333	0.95
KWMTBOMO13721	2.412	1.27038	2.40442e-07	9.46232e-06	yes	up	36.55	24.19	17.99	75.35	79.57	57.73	26.2433	70.8833
KWMTBOMO01581	0.182	-2.45488	2.47299e-07	9.69489e-06	yes	down	9.29	16.41	12.6	2.16	1.59	4.63	12.7667	2.79333
KWMTBOMO06772	3.204	1.67983	2.54357e-07	9.89576e-06	yes	up	360.96	238.57	191.43	1199.94	997.91	570.93	263.653	922.927
KWMTBOMO13923	0.481	-1.05572	2.56568e-07	9.94395e-06	yes	down	462.99	496.36	394.21	175.13	282.46	326.3	451.187	261.297
KWMTBOMO07371	0.119	-3.06846	2.65393e-07	1.02421e-05	yes	down	1.4	2.37	1.32	0.07	0.12	0.54	1.69667	0.243333
KWMTBOMO02962	2.187	1.12887	2.67121e-07	1.02421e-05	yes	up	168.1	151.41	98.59	386.12	340.42	370.7	139.367	365.747
KWMTBOMO12939	0.225	-2.15481	2.67264e-07	1.02421e-05	yes	down	1273.96	3144.48	2746.69	487.07	469.85	1057.09	2388.38	671.337
KWMTBOMO02133	2.019	1.01397	2.71167e-07	1.03529e-05	yes	up	34.36	28.87	23.14	64.93	71.84	50.85	28.79	62.54
KWMTBOMO10273	0.266	-1.91142	2.78543e-07	1.05884e-05	yes	down	170.51	334.86	208.84	53.04	53.09	126.57	238.07	77.5667
KWMTBOMO07789	2.551	1.35103	2.79405e-07	1.05884e-05	yes	up	39.37	31.67	13.86	66.2	82.62	90.51	28.3	79.7767
KWMTBOMO09443	2.608	1.38289	2.93186e-07	1.10697e-05	yes	up	2.31	1.08	1.04	3.88	4.74	5.27	1.47667	4.63
KWMTBOMO00111	0.149	-2.74681	2.9773e-07	1.11999e-05	yes	down	1.9	5.68	1.77	0.62	0.3	0.39	3.11667	0.436667
KWMTBOMO02882	0.249	-2.00557	3.06428e-07	1.1456e-05	yes	down	50.19	111.61	53.91	15.35	13.81	34.92	71.9033	21.36
KWMTBOMO06636	0.256	-1.96498	3.06776e-07	1.1456e-05	yes	down	57.46	130.76	82.87	24.04	18.86	39.88	90.3633	27.5933
KWMTBOMO16106	2.889	1.53056	3.29868e-07	1.22735e-05	yes	up	14.03	7.29	4.13	26.01	25.29	28.95	8.48333	26.75
KWMTBOMO13592	0.288	-1.79358	3.44821e-07	1.27834e-05	yes	down	24.86	32.79	29.83	6.81	13.35	10.28	29.16	10.1467
KWMTBOMO13409	0.403	-1.30945	3.48598e-07	1.28767e-05	yes	down	241.73	287.17	229.59	76.62	123.53	174.65	252.83	124.933
KWMTBOMO15908	2.93	1.55097	3.66141e-07	1.34278e-05	yes	up	19.41	19.04	22.37	66.04	60.1	55.26	20.2733	60.4667
KWMTBOMO11114	0.187	-2.42061	3.75441e-07	1.37197e-05	yes	down	27.85	84.98	67.98	10.68	9.33	21.72	60.27	13.91
KWMTBOMO06105	2.176	1.12193	3.88996e-07	1.41645e-05	yes	up	18.46	11.28	12.56	28.36	43.96	36.24	14.1	36.1867
KWMTBOMO11701	17.033	4.09026	3.94979e-07	1.43313e-05	yes	up	0.04	0.02	0	0.31	0.74	0.11	0.02	0.386667
KWMTBOMO16422	4.602	2.20229	4.03749e-07	1.45977e-05	yes	up	5.57	2.43	9.49	31.9	22.47	51.72	5.83	35.3633
KWMTBOMO13824	0.134	-2.90389	4.14248e-07	1.49246e-05	yes	down	4.36	5.95	2.66	0.59	0.81	0.59	4.32333	0.663333
KWMTBOMO00170	0.216	-2.21353	4.16109e-07	1.49391e-05	yes	down	12.12	6.29	3.12	0.83	2.34	2.09	7.17667	1.75333
KWMTBOMO06637	0.134	-2.90269	4.20273e-07	1.49976e-05	yes	down	3.69	8.68	4.05	0.68	0.37	1.51	5.47333	0.853333
KWMTBOMO02741	0.226	-2.14527	4.20673e-07	1.49976e-05	yes	down	6.36	13.3	8.9	1.69	1.74	4.63	9.52	2.68667
KWMTBOMO05348	0.209	-2.25815	4.49652e-07	1.59199e-05	yes	down	190.01	501.53	460.25	60.29	77.89	171.63	383.93	103.27
KWMTBOMO05640	3.64	1.86398	4.89811e-07	1.72819e-05	yes	up	1.46	1.88	0.96	5.54	8.06	4.46	1.43333	6.02
KWMTBOMO00319	0.308	-1.6993	5.2661e-07	1.85164e-05	yes	down	6.86	10.5	5.24	2.14	1.79	4.22	7.53333	2.71667
KWMTBOMO05205	0.292	-1.77806	5.49308e-07	1.91437e-05	yes	down	159.98	346.39	300.28	70.23	91.88	130.79	268.883	97.6333
KWMTBOMO12585	2.824	1.49799	5.49591e-07	1.91437e-05	yes	up	2.49	1.89	1	5.93	6.78	4.09	1.79333	5.6
KWMTBOMO04654	0.258	-1.95288	5.54426e-07	1.92301e-05	yes	down	400.12	713.93	507.2	85.97	133.7	299.91	540.417	173.193
KWMTBOMO05435	2.617	1.38813	5.81625e-07	2.01053e-05	yes	up	3.11	2.25	1.4	5.48	7.38	4.55	2.25333	5.80333
KWMTBOMO12746	2.139	1.09706	5.87062e-07	2.0225e-05	yes	up	12.08	10.75	9.45	27.07	25.46	27.85	10.76	26.7933
KWMTBOMO11889	0.316	-1.66251	5.95858e-07	2.04591e-05	yes	down	14.97	25.73	22.14	6.35	7.67	10.62	20.9467	8.21333
KWMTBOMO06771	0.243	-2.04141	6.11024e-07	2.09097e-05	yes	down	4.31	8.18	3.55	1.04	1.19	2.36	5.34667	1.53
KWMTBOMO00542	0.329	-1.60532	6.36874e-07	2.17216e-05	yes	down	11.76	16.52	11.28	3.71	4.51	7.28	13.1867	5.16667
KWMTBOMO10554	2.175	1.12091	6.55177e-07	2.22717e-05	yes	up	107.51	101.86	45.18	143.48	255.71	235.19	84.85	211.46
KWMTBOMO02479	0.46	-1.1217	6.60532e-07	2.23794e-05	yes	down	40.74	42.62	38.32	21.87	20.58	23.52	40.56	21.99
KWMTBOMO14297	0.253	-1.983	6.81817e-07	2.30243e-05	yes	down	73.86	163.72	114.61	30.23	21.96	55.8	117.397	35.9967
KWMTBOMO14314	0.116	-3.11398	6.89214e-07	2.31905e-05	yes	down	4.26	12.23	7.41	0.19	1.36	1.97	7.96667	1.17333
KWMTBOMO12330	0.203	-2.30286	7.24796e-07	2.42356e-05	yes	down	2.52	7.64	4.75	0.77	0.87	2.12	4.97	1.25333
KWMTBOMO00726	2.174	1.12018	7.41822e-07	2.47242e-05	yes	up	465.04	401.54	431.01	1121.93	1103.69	1046.21	432.53	1090.61
KWMTBOMO05519	0.374	-1.42066	7.54663e-07	2.50705e-05	yes	down	55.05	99.25	62.97	24.35	36.15	36.54	72.4233	32.3467
KWMTBOMO12801	2.147	1.1021	7.58582e-07	2.50975e-05	yes	up	1.82	1.54	1.02	3.04	4.03	3.47	1.46	3.51333
KWMTBOMO05873	2.16	1.11096	7.60383e-07	2.50975e-05	yes	up	402.9	355.33	322.84	833.05	867.25	693.59	360.357	797.963
KWMTBOMO00739	0.02	-5.62935	7.72553e-07	2.54172e-05	yes	down	6.12	4.65	28.97	0	0.31	0.79	13.2467	0.366667
KWMTBOMO01193	3.081	1.62355	7.81533e-07	2.56303e-05	yes	up	4.51	3.35	1.16	7.38	14.53	10.54	3.00667	10.8167
KWMTBOMO11530	43.442	5.44103	8.01368e-07	2.61968e-05	yes	up	0.4	3.94	0.76	111.98	23.26	108.07	1.7	81.1033
KWMTBOMO04493	0.008	-6.87909	8.24581e-07	2.68698e-05	yes	down	0.42	0.37	0.22	0	0	0	0.336667	0
KWMTBOMO14570	16.033	4.00295	8.46547e-07	2.7498e-05	yes	up	22.63	4.15	12.9	236.38	398.7	101.29	13.2267	245.457
KWMTBOMO13628	0.12	-3.0625	9.00341e-07	2.91528e-05	yes	down	1.27	2.21	0.9	0.13	0.15	0.33	1.46	0.203333
KWMTBOMO13488	0.271	-1.88411	9.60196e-07	3.07985e-05	yes	down	1.72	2.23	0.92	0.4	0.6	0.53	1.62333	0.51
KWMTBOMO05926	2.439	1.28657	9.79494e-07	3.13193e-05	yes	up	108.96	91.34	99.7	319.8	288.55	246.89	100	285.08
KWMTBOMO06135	2.074	1.05251	1.02503e-06	3.26733e-05	yes	up	361.61	277.47	291.02	751.41	834.21	676.93	310.033	754.183
KWMTBOMO09597	0.236	-2.08194	1.0337e-06	3.28472e-05	yes	down	45.66	108.45	50.69	21.06	9.18	25.36	68.2667	18.5333
KWMTBOMO04947	3.095	1.63007	1.04825e-06	3.32066e-05	yes	up	1.17	1.42	0.92	3.13	4.27	5.46	1.17	4.28667
KWMTBOMO16289	0.496	-1.01116	1.09977e-06	3.4731e-05	yes	down	21.02	14.46	8.29	6.32	10.03	8.4	14.59	8.25
KWMTBOMO00984	0.258	-1.95694	1.16894e-06	3.68017e-05	yes	down	417.79	996.33	910.33	238.23	174.12	324.87	774.817	245.74
KWMTBOMO05564	2.154	1.10675	1.18017e-06	3.70414e-05	yes	up	57.89	43.44	24.09	97.17	114.07	89.64	41.8067	100.293
KWMTBOMO13529	45.25	5.49984	1.28197e-06	4.00198e-05	yes	up	0.08	1.33	0.55	58.72	12.57	27.84	0.653333	33.0433
KWMTBOMO16276	3.887	1.95871	1.28289e-06	4.00198e-05	yes	up	0.45	0.32	0.27	1	2.17	1.6	0.346667	1.59
KWMTBOMO10272	0.273	-1.87122	1.31061e-06	4.06379e-05	yes	down	37.25	73.55	42.12	11.08	11.58	27.57	50.9733	16.7433
KWMTBOMO08788	0.229	-2.12593	1.35355e-06	4.18415e-05	yes	down	17.26	37.77	21.16	3.5	5.13	12.84	25.3967	7.15667
KWMTBOMO08998	0.225	-2.1518	1.35875e-06	4.18758e-05	yes	down	2.22	2.91	2.34	0.47	0.53	1.04	2.49	0.68
KWMTBOMO07038	0.189	-2.40609	1.43821e-06	4.4059e-05	yes	down	17.92	63.5	46.01	10.67	7.17	10.83	42.4767	9.55667
KWMTBOMO12689	0.207	-2.273	1.52274e-06	4.63711e-05	yes	down	2.71	6.4	4.27	0.75	0.7	2	4.46	1.15
KWMTBOMO16218	0.216	-2.20844	1.58053e-06	4.7846e-05	yes	down	2.42	3.05	1.25	0.46	0.77	0.42	2.24	0.55
KWMTBOMO02302	0.359	-1.47645	1.58533e-06	4.78499e-05	yes	down	6.06	8	5.42	2.06	2.53	3.73	6.49333	2.77333
KWMTBOMO14580	0.46	-1.12055	1.63169e-06	4.90735e-05	yes	down	6.85	6.34	4.57	2.47	3.06	4.4	5.92	3.31
KWMTBOMO16001	0.258	-1.95492	1.63546e-06	4.90735e-05	yes	down	18.07	14.58	22.46	5.81	7.28	4.09	18.37	5.72667
KWMTBOMO13051	0.175	-2.51625	1.66682e-06	4.98682e-05	yes	down	3.93	9.54	8	0.63	1.29	2.91	7.15667	1.61
KWMTBOMO10416	0.378	-1.4054	1.72342e-06	5.14113e-05	yes	down	61.54	109.59	75.29	30.37	33.2	50.14	82.14	37.9033
KWMTBOMO16046	0.188	-2.41393	1.73365e-06	5.14165e-05	yes	down	0.81	1.64	0.7	0.1	0.28	0.34	1.05	0.24
KWMTBOMO05067	2.558	1.35496	1.7419e-06	5.15118e-05	yes	up	28.02	16.35	15.63	63.87	61.71	44.02	20	56.5333
KWMTBOMO11111	2.202	1.13878	1.74757e-06	5.15305e-05	yes	up	41.47	25.65	17.4	69.05	81.9	63.9	28.1733	71.6167
KWMTBOMO06932	0.287	-1.80277	1.77401e-06	5.216e-05	yes	down	16.27	39.05	18.16	8.55	5.35	10.55	24.4933	8.15
KWMTBOMO00244	27.181	4.76455	1.79485e-06	5.26216e-05	yes	up	0	0.02	0.07	1.04	1.6	0.48	0.03	1.04
KWMTBOMO00793	2.271	1.18352	1.81399e-06	5.29758e-05	yes	up	40.9	30.63	27.02	93.39	95.2	66.91	32.85	85.1667
KWMTBOMO12887	0.086	-3.53596	1.81729e-06	5.29758e-05	yes	down	0.66	1.37	0.39	0.11	0.12	0.02	0.806667	0.0833333
KWMTBOMO02807	0.327	-1.61078	1.84721e-06	5.36951e-05	yes	down	189.56	322.91	265.64	79.63	77.84	154.58	259.37	104.017
KWMTBOMO12742	2.207	1.14193	1.88522e-06	5.46447e-05	yes	up	11.1	7.4	5.03	18.2	20.92	19.47	7.84333	19.53
KWMTBOMO13230	2.596	1.37651	1.95328e-06	5.64575e-05	yes	up	5.9	5.72	2.45	15.1	12.46	12.34	4.69	13.3
KWMTBOMO09833	0.218	-2.1999	1.99589e-06	5.75266e-05	yes	down	4.25	7.54	4.2	1.13	0.66	2.3	5.33	1.36333
KWMTBOMO00939	0.256	-1.96469	2.0272e-06	5.82649e-05	yes	down	20.14	43.32	41.2	10.19	7.55	15.02	34.8867	10.92
KWMTBOMO14671	0.216	-2.21422	2.04588e-06	5.86372e-05	yes	down	53.24	126.22	136.02	17.18	20.61	50.33	105.16	29.3733
KWMTBOMO08957	6.708	2.74586	2.11209e-06	6.03434e-05	yes	up	0.41	0.55	0.88	2.51	4.06	9.33	0.613333	5.3
KWMTBOMO06534	2.252	1.17121	2.11721e-06	6.03434e-05	yes	up	8.96	6.09	4.28	19.39	19.41	16.98	6.44333	18.5933
KWMTBOMO14387	0.349	-1.52071	2.19909e-06	6.23415e-05	yes	down	8.44	7.5	6.68	2.17	2.15	5.17	7.54	3.16333
KWMTBOMO15838	4.162	2.05739	2.34135e-06	6.59963e-05	yes	up	2.3	0.55	1.6	4.23	6.19	12.22	1.48333	7.54667
KWMTBOMO13599	0.008	-6.88804	2.39489e-06	6.71355e-05	yes	down	2.47	7.02	4.49	0	0	0	4.66	0
KWMTBOMO15107	0.421	-1.24658	2.42022e-06	6.76603e-05	yes	down	23.43	27.05	27	10.89	17.29	11.71	25.8267	13.2967
KWMTBOMO03144	0.345	-1.53411	2.51084e-06	6.98122e-05	yes	down	1782.44	1926.62	2685.35	798.21	743.23	1094.99	2131.47	878.81
KWMTBOMO10006	0.228	-2.13486	2.53954e-06	7.04188e-05	yes	down	44.9	101.05	70.5	9.45	14.25	38.5	72.15	20.7333
KWMTBOMO14542	0.241	-2.05198	2.68581e-06	7.40733e-05	yes	down	188.57	435.19	525.57	107.52	84.69	159.5	383.11	117.237
KWMTBOMO13905	0.009	-6.74052	2.70061e-06	7.42814e-05	yes	down	0.98	1.65	0.8	0	0	0	1.14333	0
KWMTBOMO03670	0.312	-1.67962	2.74067e-06	7.51809e-05	yes	down	5.92	6.65	5.54	1.67	2.39	3.01	6.03667	2.35667
KWMTBOMO02944	2.446	1.29055	2.79205e-06	7.63857e-05	yes	up	7.2	3.75	3	11.78	12.88	13.66	4.65	12.7733
KWMTBOMO03677	3.344	1.7416	2.80028e-06	7.64067e-05	yes	up	21.23	10.54	8.43	64.84	48.13	27.73	13.4	46.9
KWMTBOMO03526	0.271	-1.88585	2.89832e-06	7.8662e-05	yes	down	3570.86	9657.23	5540.91	1505.09	1377.98	3131.79	6256.33	2004.95
KWMTBOMO16130	2.396	1.2609	2.99635e-06	8.06806e-05	yes	up	790.4	535.21	589.35	2135.86	2012.02	1470.34	638.32	1872.74
KWMTBOMO07955	0.296	-1.75393	3.43271e-06	9.17062e-05	yes	down	4.69	10.79	5.71	1.94	2.6	3.19	7.06333	2.57667
KWMTBOMO02411	99.88	6.64212	3.47159e-06	9.25034e-05	yes	up	0	0	0	0.75	1.04	1.71	0	1.16667
KWMTBOMO15950	2.607	1.38219	3.49831e-06	9.29734e-05	yes	up	3.81	2.78	1.54	7.53	7.47	8.7	2.71	7.9
KWMTBOMO01441	0.415	-1.26931	3.51803e-06	9.32552e-05	yes	down	683.89	777.5	793.75	401.71	380.61	358.98	751.713	380.433
KWMTBOMO03950	2.258	1.17511	3.61698e-06	9.56303e-05	yes	up	59.41	47	25.48	74.9	152.51	111.66	43.9633	113.023
KWMTBOMO10068	0.171	-2.5446	3.64969e-06	9.62464e-05	yes	down	3.42	5.79	2.18	0.18	1.53	0.67	3.79667	0.793333
KWMTBOMO09894	0.288	-1.79727	3.69504e-06	9.71918e-05	yes	down	2.28	4.36	2.27	0.86	1.11	1.05	2.97	1.00667
KWMTBOMO05019	2.15	1.104	3.71036e-06	9.72909e-05	yes	up	635.09	457.68	257.35	887.02	944.67	1439.28	450.04	1090.32
KWMTBOMO10603	0.16	-2.64127	3.71782e-06	9.72909e-05	yes	down	3.16	7.26	2.7	0.28	0.6	1.66	4.37333	0.846667
KWMTBOMO00910	0.463	-1.1112	3.73074e-06	9.738e-05	yes	down	26.28	25.74	18.91	8.56	10.51	17.39	23.6433	12.1533
KWMTBOMO13587	2.346	1.2299	3.945e-06	0.000102711	yes	up	12.26	18.42	8.5	35.53	40.66	28.49	13.06	34.8933
KWMTBOMO01709	2.339	1.22598	4.09456e-06	0.000106334	yes	up	8.28	4.86	3.08	12.64	16.82	13	5.40667	14.1533
KWMTBOMO09532	0.047	-4.40941	4.20837e-06	0.000108738	yes	down	34.52	146.84	46.17	2.69	1.09	8.87	75.8433	4.21667
KWMTBOMO04032	0.458	-1.12517	4.33269e-06	0.000111668	yes	down	680.21	646.83	683.63	369.98	321.75	396.1	670.223	362.61
KWMTBOMO12659	2.116	1.08153	4.39839e-06	0.000113076	yes	up	48.34	33.89	27.28	88.37	101.94	67.58	36.5033	85.9633
KWMTBOMO08634	2.472	1.30593	4.43514e-06	0.000113735	yes	up	4.02	3.28	2.11	8.16	9.56	8.78	3.13667	8.83333
KWMTBOMO15368	0.07	-3.84062	4.56341e-06	0.000116732	yes	down	0.89	0.34	3.49	0.09	0.27	0.11	1.57333	0.156667
KWMTBOMO13922	2.99	1.5802	4.64911e-06	0.000118628	yes	up	1.37	1.2	0.72	3.92	3.53	2.51	1.09667	3.32
KWMTBOMO11672	0.155	-2.68975	4.71526e-06	0.000119422	yes	down	0.96	1.45	0.95	0.06	0.39	0.19	1.12	0.213333
KWMTBOMO11901	0.086	-3.54693	4.84852e-06	0.000122494	yes	down	85.46	235.4	107.92	4.25	12.42	29.02	142.927	15.23
KWMTBOMO07323	2.103	1.07234	5.15343e-06	0.00012924	yes	up	46.4	33.22	23.13	84.65	91.71	66	34.25	80.7867
KWMTBOMO12795	0.29	-1.78609	5.23895e-06	0.000130744	yes	down	8.42	21.65	11.3	3.56	4.88	5.84	13.79	4.76
KWMTBOMO13453	0.243	-2.0437	5.26646e-06	0.000131111	yes	down	10.66	26.83	14.97	4.16	2.91	8.16	17.4867	5.07667
KWMTBOMO11082	0.349	-1.52045	5.28136e-06	0.000131162	yes	down	2.54	3.33	2.13	1.04	1.42	0.8	2.66667	1.08667
KWMTBOMO07475	0.022	-5.48343	5.43865e-06	0.000134416	yes	down	5.29	7.83	11.94	0.18	0	0.56	8.35333	0.246667
KWMTBOMO03731	0.221	-2.18069	5.57273e-06	0.000137398	yes	down	19.81	72.85	26.54	7.36	6.93	16.78	39.7333	10.3567
KWMTBOMO14663	2.09	1.06344	5.62938e-06	0.000138461	yes	up	19.57	13.76	7.96	26.12	39.45	32	13.7633	32.5233
KWMTBOMO04834	0.268	-1.89943	5.6527e-06	0.000138701	yes	down	7.41	16.81	14.47	4.12	2.74	5.81	12.8967	4.22333
KWMTBOMO12329	0.234	-2.09503	5.70463e-06	0.000139641	yes	down	5.22	15.83	10.29	2.2	3.09	3.67	10.4467	2.98667
KWMTBOMO15807	15.471	3.95147	6.09881e-06	0.000148226	yes	up	2.97	30.21	6.69	247.64	189.74	285.78	13.29	241.053
KWMTBOMO09190	2.48	1.31047	6.42046e-06	0.000155673	yes	up	18.47	16.91	12.38	52.85	50.37	30.16	15.92	44.46
KWMTBOMO13822	31.989	4.99951	6.95608e-06	0.000167865	yes	up	0.03	0.05	0	0.27	1.27	1.27	0.0266667	0.936667
KWMTBOMO06150	0.286	-1.80538	7.1368e-06	0.000171821	yes	down	123.83	296.63	264.52	49.12	75.33	121.6	228.327	82.0167
KWMTBOMO06942	0.228	-2.13322	7.47234e-06	0.000179218	yes	down	10.74	24.64	21.98	3.49	3.97	8.56	19.12	5.34
KWMTBOMO12758	0.003	-8.17632	7.47911e-06	0.000179218	yes	down	1.39	0.4	4.42	0	0	0.03	2.07	0.01
KWMTBOMO09250	0.428	-1.22269	7.66656e-06	0.000182967	yes	down	535.87	456.54	560.28	287.75	257.59	248.15	517.563	264.497
KWMTBOMO01796	2.085	1.06	7.6713e-06	0.000182967	yes	up	149.78	108.07	96.93	306.45	303.33	230.63	118.26	280.137
KWMTBOMO08855	0.225	-2.15044	7.69265e-06	0.000183049	yes	down	1.06	2.28	0.78	0.22	0.44	0.44	1.37333	0.366667
KWMTBOMO09983	2.034	1.02449	7.76628e-06	0.000184373	yes	up	2.69	2.3	1.6	4.22	5.28	6.06	2.19667	5.18667
KWMTBOMO02132	2.899	1.5354	8.00928e-06	0.000189701	yes	up	4.9	2.72	1.56	7.84	8.44	13.46	3.06	9.91333
KWMTBOMO11929	0.265	-1.9171	8.11716e-06	0.000191371	yes	down	0.23	0.23	0.27	0.09	0.07	0.07	0.243333	0.0766667
KWMTBOMO09128	0.306	-1.70861	8.34832e-06	0.000196368	yes	down	118.83	249.99	183.62	50.74	47.58	112.67	184.147	70.33
KWMTBOMO10558	0.419	-1.25523	8.81354e-06	0.000206362	yes	down	8629.34	4452.02	5772.73	3036.86	3708.87	2396.21	6284.7	3047.31
KWMTBOMO06954	0.256	-1.96358	8.91518e-06	0.000208016	yes	down	14.61	32.76	37.32	6.56	7.57	13.7	28.23	9.27667
KWMTBOMO02452	0.267	-1.90612	8.92485e-06	0.000208016	yes	down	1.49	1.89	0.79	0.23	0.52	0.56	1.39	0.436667
KWMTBOMO05637	2.422	1.27626	8.97108e-06	0.000208618	yes	up	1.34	1.53	1.2	2.26	5.57	4.25	1.35667	4.02667
KWMTBOMO01519	0.33	-1.59896	9.12118e-06	0.000211628	yes	down	28.71	49.98	37.14	9.71	12.39	25.06	38.61	15.72
KWMTBOMO11730	2.337	1.22486	9.62509e-06	0.000222311	yes	up	13.34	10.76	6.41	27.15	30.79	21.75	10.17	26.5633
KWMTBOMO04607	2.104	1.07305	9.86791e-06	0.000227406	yes	up	86.75	62.49	49.85	151.94	189.99	126.96	66.3633	156.297
KWMTBOMO15985	0.29	-1.78631	9.99604e-06	0.000229699	yes	down	16.34	43.99	24.45	6.88	7.26	15.92	28.26	10.02
KWMTBOMO06151	0.21	-2.25395	1.00123e-05	0.000229699	yes	down	2.86	8.7	4.35	1.01	0.63	1.8	5.30333	1.14667
KWMTBOMO13215	0.483	-1.04862	1.01318e-05	0.00023192	yes	down	3.04	3.46	1.84	1.27	1.72	1.61	2.78	1.53333
KWMTBOMO07217	2.464	1.30112	1.04954e-05	0.000239554	yes	up	12.99	9.75	6.17	25.42	31.62	22.73	9.63667	26.59
KWMTBOMO07761	0.42	-1.25244	1.05121e-05	0.000239554	yes	down	6.85	6.65	3.91	1.44	3.15	4.12	5.80333	2.90333
KWMTBOMO03076	0.332	-1.58935	1.05672e-05	0.000240274	yes	down	54.42	97.37	81.98	24.59	23.36	47.98	77.9233	31.9767
KWMTBOMO13699	0.462	-1.1133	1.06741e-05	0.000242167	yes	down	3.7	2.34	2.07	1.35	1.35	1.61	2.70333	1.43667
KWMTBOMO15892	0.306	-1.70723	1.09179e-05	0.000246604	yes	down	89.36	166.56	101.7	25.02	30.88	78.9	119.207	44.9333
KWMTBOMO15047	0.398	-1.32821	1.11041e-05	0.000249612	yes	down	1101.71	1548.74	1679.29	651.65	653.28	808.05	1443.25	704.327
KWMTBOMO08924	0.033	-4.90092	1.22104e-05	0.000273384	yes	down	0.48	1.56	0.53	0.03	0.07	0	0.856667	0.0333333
KWMTBOMO04429	4.367	2.12671	1.28108e-05	0.000286201	yes	up	0.9	1.04	0.26	2.59	3.88	4.46	0.733333	3.64333
KWMTBOMO03251	0.461	-1.11657	1.32042e-05	0.000294346	yes	down	31.9	34.65	18.55	25.52	26.11	23.82	28.3667	25.15
KWMTBOMO16423	3.102	1.63327	1.33381e-05	0.000296685	yes	up	61.31	119.35	54.99	370.74	259.75	185.78	78.55	272.09
KWMTBOMO13917	2.61	1.38395	1.40456e-05	0.000311746	yes	up	7.22	4.25	4.58	14.31	18.64	12.18	5.35	15.0433
KWMTBOMO13465	0.348	-1.52342	1.425e-05	0.000315597	yes	down	3.26	5.19	1.99	1.01	1.81	1.4	3.48	1.40667
KWMTBOMO08185	2.275	1.18578	1.45956e-05	0.000322553	yes	up	6.24	6.5	8.05	14.32	20.61	25.04	6.93	19.99
KWMTBOMO00735	2.277	1.18719	1.47385e-05	0.000324311	yes	up	16.71	14.52	9.96	35.52	37.91	28.26	13.73	33.8967
KWMTBOMO12488	0.148	-2.75855	1.48724e-05	0.000326554	yes	down	1.13	0.91	0.64	0.13	0.31	0.03	0.893333	0.156667
KWMTBOMO06538	0.456	-1.13158	1.54098e-05	0.000336189	yes	down	56.54	87.37	50.19	28.78	29.66	44.38	64.7	34.2733
KWMTBOMO12113	0.499	-1.00157	1.56773e-05	0.000340574	yes	down	3.88	2.83	2.57	1.49	2.34	2.31	3.09333	2.04667
KWMTBOMO16270	0.29	-1.78695	1.66171e-05	0.000357949	yes	down	8.1	18.62	13.87	2.74	3.76	8.37	13.53	4.95667
KWMTBOMO05901	0.011	-6.46125	1.78953e-05	0.000383065	yes	down	0.28	0.5	0.52	0	0	0	0.433333	0
KWMTBOMO05874	2.116	1.08164	1.85917e-05	0.00039549	yes	up	635.86	550.66	564.9	1595.38	1504.26	1206	583.807	1435.21
KWMTBOMO12686	0.137	-2.8656	1.87382e-05	0.000397778	yes	down	643.23	1577.55	1701.61	137.71	162.54	398.2	1307.46	232.817
KWMTBOMO04526	0.293	-1.77319	1.90337e-05	0.000402381	yes	down	5.12	11.73	8.87	2.4	2.76	4	8.57333	3.05333
KWMTBOMO01646	2.367	1.24321	1.9581e-05	0.00041056	yes	up	10.46	8.39	5.88	25.04	22.9	17.81	8.24333	21.9167
KWMTBOMO05555	0.026	-5.27882	1.98304e-05	0.000414937	yes	down	2.22	1.88	0.69	0	0.08	0.07	1.59667	0.05
KWMTBOMO03567	0.427	-1.22706	1.99437e-05	0.000415608	yes	down	12.37	11.23	5.82	2.76	4.46	7.46	9.80667	4.89333
KWMTBOMO15454	0.035	-4.82588	2.02868e-05	0.000421899	yes	down	2.68	2.39	3.54	0	0	0.39	2.87	0.13
KWMTBOMO11211	0.167	-2.58307	2.10154e-05	0.000435282	yes	down	0.7	1.09	0.79	0.12	0.26	0.15	0.86	0.176667
KWMTBOMO02096	4.348	2.1204	2.12238e-05	0.000438711	yes	up	0.4	0.31	0.37	1.98	1.93	1.56	0.36	1.82333
KWMTBOMO09813	2.216	1.14804	2.25073e-05	0.000460589	yes	up	55.15	61.02	53.76	150.3	170.32	114.11	56.6433	144.91
KWMTBOMO12709	0.463	-1.10945	2.35957e-05	0.000479982	yes	down	20.88	32.64	20.31	11.75	13.31	15.28	24.61	13.4467
KWMTBOMO01975	0.368	-1.44297	2.40934e-05	0.000487201	yes	down	133.27	249.28	136.29	61.14	50.97	114.91	172.947	75.6733
KWMTBOMO01827	0.476	-1.07015	2.42559e-05	0.000488556	yes	down	6.51	5.54	3	1.73	3.1	3.57	5.01667	2.8
KWMTBOMO06999	2.114	1.08024	2.47157e-05	0.000496839	yes	up	4.83	3.53	2.02	7.3	9.86	7.63	3.46	8.26333
KWMTBOMO13777	0.45	-1.15109	2.53679e-05	0.000507954	yes	down	19.67	12.25	6.92	6.07	8.88	6.03	12.9467	6.99333
KWMTBOMO05611	2.183	1.12625	2.55877e-05	0.000511354	yes	up	18.75	11.1	7.55	25.26	37.46	28.46	12.4667	30.3933
KWMTBOMO09877	0.176	-2.50332	2.56745e-05	0.000512088	yes	down	1.83	2.88	1.79	0.32	0.22	0.82	2.16667	0.453333
KWMTBOMO15779	2.312	1.2092	2.58461e-05	0.000514508	yes	up	6.88	4.49	4.5	7.15	21.69	14.25	5.29	14.3633
KWMTBOMO05697	0.387	-1.3681	2.59743e-05	0.000516056	yes	down	21.38	12.21	7.31	3.89	7.27	7.72	13.6333	6.29333
KWMTBOMO05149	0.47	-1.08889	2.72708e-05	0.000540766	yes	down	9.26	10.76	5.99	3	5.02	6.55	8.67	4.85667
KWMTBOMO08551	0.276	-1.85679	2.74099e-05	0.000542472	yes	down	1.53	2.05	0.96	0.26	0.82	0.43	1.51333	0.503333
KWMTBOMO11405	0.362	-1.4667	2.76162e-05	0.0005455	yes	down	11.13	21.5	20.64	6.02	8.08	9.85	17.7567	7.98333
KWMTBOMO00646	0.253	-1.98334	2.77949e-05	0.000546918	yes	down	3.49	10.85	7.3	0.79	1.03	4.52	7.21333	2.11333
KWMTBOMO13893	0.169	-2.56263	2.80185e-05	0.00055026	yes	down	13.36	46.34	38.52	1.87	7.17	12.4	32.74	7.14667
KWMTBOMO02475	0.448	-1.15961	2.81798e-05	0.000552367	yes	down	2.77	2.94	2.47	1.14	2.21	1.53	2.72667	1.62667
KWMTBOMO08198	0.249	-2.00424	2.82752e-05	0.000553177	yes	down	1.1	2.7	2.03	0.27	0.24	0.86	1.94333	0.456667
KWMTBOMO00574	0.453	-1.14275	2.84186e-05	0.000554922	yes	down	152.31	247.54	180.42	100.76	109.54	143.76	193.423	118.02
KWMTBOMO08315	3.053	1.61015	2.88267e-05	0.000561819	yes	up	0.28	0.17	0.26	0.79	0.86	0.94	0.236667	0.863333
KWMTBOMO13928	0.236	-2.0809	3.01568e-05	0.000586625	yes	down	3.05	4.42	4.69	0.73	2.03	1.32	4.05333	1.36
KWMTBOMO16331	0.302	-1.728	3.02318e-05	0.000586968	yes	down	178.92	465.33	294.2	86.99	73.96	179.04	312.817	113.33
KWMTBOMO08135	0.273	-1.8732	3.04041e-05	0.000589195	yes	down	127.25	264.03	316.17	66.65	50.16	131.22	235.817	82.6767
KWMTBOMO07488	0.343	-1.54507	3.09026e-05	0.000596595	yes	down	8.58	16.42	7.78	2.92	4.17	6.23	10.9267	4.44
KWMTBOMO04491	0.213	-2.2332	3.18665e-05	0.000614046	yes	down	0.97	0.5	0.34	0.11	0.14	0.19	0.603333	0.146667
KWMTBOMO10239	0.135	-2.88369	3.20339e-05	0.000616112	yes	down	3.72	15.07	7.47	1.47	0.42	2.34	8.75333	1.41
KWMTBOMO12690	0.036	-4.80505	3.3091e-05	0.000635248	yes	down	2.41	5.59	3.3	0	0	0.49	3.76667	0.163333
KWMTBOMO02637	2.337	1.22465	3.37966e-05	0.000647578	yes	up	7.05	5.64	3.63	13.5	17.52	12.22	5.44	14.4133
KWMTBOMO04628	74.346	6.21619	3.42937e-05	0.000654651	yes	up	0	0	0	0.84	1.16	0.61	0	0.87
KWMTBOMO03303	0.38	-1.39456	3.46304e-05	0.000658621	yes	down	71.79	124.94	87.28	33.26	32.19	66.52	94.67	43.99
KWMTBOMO04432	2.827	1.49947	3.47499e-05	0.000659668	yes	up	1.22	1.02	0.84	2.3	3.77	4.24	1.02667	3.43667
KWMTBOMO06535	0.353	-1.50277	3.4838e-05	0.000660115	yes	down	3.74	8.42	4.11	1.68	2.22	2.99	5.42333	2.29667
KWMTBOMO04393	0.275	-1.8622	3.60014e-05	0.000679642	yes	down	1.24	2.87	1.11	0.45	0.58	0.65	1.74	0.56
KWMTBOMO03955	0.308	-1.69874	3.63518e-05	0.000684995	yes	down	9.15	14.07	6.64	1.8	3.77	5.32	9.95333	3.63
KWMTBOMO01016	0.248	-2.00869	3.64556e-05	0.000685687	yes	down	2.07	1.66	2.99	0.82	0.38	0.73	2.24	0.643333
KWMTBOMO09672	2.159	1.11023	3.7155e-05	0.000696283	yes	up	9.11	5.8	3.37	16.77	19.32	14.39	6.09333	16.8267
KWMTBOMO13292	0.262	-1.9303	3.7319e-05	0.000698076	yes	down	3.66	8.33	4.29	0.87	1.41	2.92	5.42667	1.73333
KWMTBOMO13092	0.331	-1.59476	3.75116e-05	0.000698614	yes	down	10.06	24.37	12.6	4.74	4.44	9.52	15.6767	6.23333
KWMTBOMO16194	0.318	-1.65463	3.7516e-05	0.000698614	yes	down	7.39	6.66	14.92	7.84	5.5	12.21	9.65667	8.51667
KWMTBOMO12285	2.031	1.02192	3.78686e-05	0.000703214	yes	up	231.13	237.29	213.7	585.48	584.5	436.93	227.373	535.637
KWMTBOMO09381	2.038	1.02705	3.90422e-05	0.000722387	yes	up	42.64	25.46	22.48	67.45	78.12	61.62	30.1933	69.0633
KWMTBOMO01599	0.262	-1.93325	4.05664e-05	0.000746539	yes	down	1.59	3.22	1.05	0.51	0.39	0.85	1.95333	0.583333
KWMTBOMO03947	0.464	-1.10723	4.17865e-05	0.000766236	yes	down	13.47	11.16	7.05	4.29	6.37	7.32	10.56	5.99333
KWMTBOMO10079	0.016	-5.96214	4.2214e-05	0.000772689	yes	down	22.84	67.95	27.41	0	0.95	1.47	39.4	0.806667
KWMTBOMO07715	0.28	-1.83798	4.24648e-05	0.000775893	yes	down	5.26	4.16	3.05	0.45	1.67	2.24	4.15667	1.45333
KWMTBOMO16051	0.455	-1.13697	4.39455e-05	0.000799906	yes	down	28.17	24.67	28.32	15.62	13.64	11.73	27.0533	13.6633
KWMTBOMO16603	0.237	-2.0773	4.40136e-05	0.000799906	yes	down	5.96	7.08	4.32	0.94	1.62	2.35	5.78667	1.63667
KWMTBOMO10196	2.027	1.01929	4.42376e-05	0.000802551	yes	up	9.82	6.37	4.15	11.17	20.39	18.21	6.78	16.59
KWMTBOMO00834	2.098	1.06906	4.81786e-05	0.000869423	yes	up	4.14	2.99	1.82	6.72	7.91	6.5	2.98333	7.04333
KWMTBOMO05406	0.286	-1.8072	4.85501e-05	0.000874586	yes	down	3.97	3.03	2.37	0.52	1.91	0.77	3.12333	1.06667
KWMTBOMO01908	0.438	-1.19106	4.86676e-05	0.000875161	yes	down	26.66	30.81	30.54	24.85	22.3	23.04	29.3367	23.3967
KWMTBOMO14130	2.751	1.46003	4.94978e-05	0.00088853	yes	up	1.64	0.93	0.64	2.96	4.38	2.62	1.07	3.32
KWMTBOMO09707	0.361	-1.47081	5.03772e-05	0.000902731	yes	down	8.22	15.32	7.37	2.99	3.61	6.53	10.3033	4.37667
KWMTBOMO01304	2.911	1.54143	5.06731e-05	0.000906446	yes	up	137.65	112.37	132.58	580.82	456.5	228.82	127.533	422.047
KWMTBOMO05903	2.933	1.55225	5.23215e-05	0.0009343	yes	up	2.93	3.79	5.79	14.74	14.15	17.15	4.17	15.3467
KWMTBOMO11222	2.654	1.40794	5.26807e-05	0.000937708	yes	up	2.38	1.68	0.77	3.28	6.15	4.71	1.61	4.71333
KWMTBOMO05095	0.31	-1.68913	5.26957e-05	0.000937708	yes	down	4.21	7.66	4.06	1.16	2.41	3.11	5.31	2.22667
KWMTBOMO03736	0.196	-2.3492	5.28494e-05	0.000938811	yes	down	5.86	22.71	7.6	1.38	1.88	5.2	12.0567	2.82
KWMTBOMO01075	2.213	1.14601	5.32036e-05	0.000943464	yes	up	157.37	85	62.72	265.04	287.9	191.57	101.697	248.17
KWMTBOMO09330	0.317	-1.65819	5.66228e-05	0.000996698	yes	down	20.44	44.74	13.47	7.7	7.86	7.88	26.2167	7.81333
KWMTBOMO14298	0.205	-2.28549	5.69303e-05	0.000999161	yes	down	1.9	2.52	1.5	0.18	0.49	0.78	1.97333	0.483333
KWMTBOMO07959	0.266	-1.90967	5.71514e-05	0.00100079	yes	down	14.4	12.28	7.95	1.18	5.71	4.04	11.5433	3.64333
KWMTBOMO01204	0.254	-1.97653	5.75763e-05	0.00100533	yes	down	20.73	57.64	44.99	9.25	12.59	16.09	41.12	12.6433
KWMTBOMO00995	0.301	-1.73423	5.82247e-05	0.00101147	yes	down	38.95	99.51	86.42	18.22	21.81	45.77	74.96	28.6
KWMTBOMO05559	0.212	-2.236	5.83331e-05	0.00101163	yes	down	1.53	2.64	2.23	0.75	0.25	0.58	2.13333	0.526667
KWMTBOMO09373	0.316	-1.66255	6.50128e-05	0.00111613	yes	down	1106.58	2632.94	2713.52	912.95	610.93	1014.64	2151.01	846.173
KWMTBOMO08605	2.657	1.40986	6.60655e-05	0.00112991	yes	up	0.91	0.9	0.91	3.01	2.13	3.32	0.906667	2.82
KWMTBOMO07018	0.401	-1.31964	6.61962e-05	0.00112991	yes	down	3.2	4.24	5.3	1.67	1.89	2.72	4.24667	2.09333
KWMTBOMO05056	2.292	1.19671	6.62813e-05	0.00112991	yes	up	7.28	8.11	5.71	22.4	17.78	15.15	7.03333	18.4433
KWMTBOMO15033	0.275	-1.86104	6.63677e-05	0.00112991	yes	down	76.45	181.62	168.01	26.52	34.01	89.35	142.027	49.96
KWMTBOMO09925	13.638	3.76951	6.78012e-05	0.0011491	yes	up	0.29	0	0.07	1.56	0.99	1.72	0.12	1.42333
KWMTBOMO01189	0.497	-1.00944	6.7832e-05	0.0011491	yes	down	186.03	208.65	207.66	96.86	106.23	153.7	200.78	118.93
KWMTBOMO04986	0.154	-2.70055	6.9753e-05	0.00117774	yes	down	1.32	3	2.09	0.11	0.25	0.86	2.13667	0.406667
KWMTBOMO04167	2.201	1.13798	7.0303e-05	0.00118507	yes	up	4.84	2.82	3.05	4.03	9.52	5.49	3.57	6.34667
KWMTBOMO15805	3.502	1.80819	7.1832e-05	0.00120687	yes	up	0.52	0.33	0.59	1.01	2.88	2.5	0.48	2.13
KWMTBOMO05879	2.099	1.06944	7.22721e-05	0.00121228	yes	up	70.83	74.29	68.52	105.67	164.03	259.83	71.2133	176.51
KWMTBOMO04105	0.366	-1.44981	7.2673e-05	0.00121701	yes	down	2.14	1.45	1.21	0.42	0.76	0.47	1.6	0.55
KWMTBOMO16432	0.381	-1.3917	7.28974e-05	0.00121877	yes	down	1.71	2.28	1.38	0.72	0.78	0.89	1.79	0.796667
KWMTBOMO04296	0.392	-1.35066	7.48812e-05	0.00124583	yes	down	20.29	40.83	34.95	12.88	13.81	19.92	32.0233	15.5367
KWMTBOMO15497	2.168	1.11654	8.06836e-05	0.00133801	yes	up	9.87	0.88	0.49	1.79	6.9	7.41	3.74667	5.36667
KWMTBOMO09531	0.494	-1.01658	8.18577e-05	0.00135154	yes	down	256.1	154.46	202.48	147.11	195.28	313.12	204.347	218.503
KWMTBOMO01375	3.516	1.81399	8.43905e-05	0.00138601	yes	up	0.51	1.16	0.94	3.15	4.16	3.49	0.87	3.6
KWMTBOMO04523	2.257	1.17465	8.67091e-05	0.00142181	yes	up	1.18	1.05	0.56	1.66	3.02	2.43	0.93	2.37
KWMTBOMO05094	0.102	-3.29096	8.7433e-05	0.00143138	yes	down	0.35	0.48	0.51	0	0.11	0.06	0.446667	0.0566667
KWMTBOMO12176	2.319	1.21333	8.78199e-05	0.00143542	yes	up	2.35	1.93	1.24	4.34	4.9	5.42	1.84	4.88667
KWMTBOMO07532	0.211	-2.248	8.87483e-05	0.00144598	yes	down	0.94	0.6	0.77	0.22	0.12	0.22	0.77	0.186667
KWMTBOMO01715	0.196	-2.34944	9.21763e-05	0.00149469	yes	down	2.11	3.15	0.48	0.15	0.61	0.53	1.91333	0.43
KWMTBOMO16269	0.311	-1.68366	9.3549e-05	0.00150944	yes	down	12.16	34.06	19.94	4.93	6.26	14.42	22.0533	8.53667
KWMTBOMO15108	0.242	-2.04566	9.35745e-05	0.00150944	yes	down	1.7	7.15	3.51	0.82	0.89	1.95	4.12	1.22
KWMTBOMO06776	0.152	-2.71711	9.36681e-05	0.00150944	yes	down	3.73	5.29	4.18	0.86	0.8	0.68	4.4	0.78
KWMTBOMO00872	0.334	-1.58305	9.36761e-05	0.00150944	yes	down	518.88	1290.29	722.58	257.17	208.99	540.93	843.917	335.697
KWMTBOMO02817	0.095	-3.39369	9.85418e-05	0.00158286	yes	down	0.23	1.45	1.37	0.05	0.24	0.1	1.01667	0.13
KWMTBOMO04333	0.433	-1.20601	9.91098e-05	0.001587	yes	down	5.57	5.83	4.18	1.26	2.97	4.01	5.19333	2.74667
KWMTBOMO16129	2.486	1.31407	0.000102098	0.00162974	yes	up	67.53	49.02	61.97	216.22	185.38	113.34	59.5067	171.647
KWMTBOMO05003	0.015	-6.07975	0.000102964	0.00164088	yes	down	0.33	0.17	0.1	0	0	0	0.2	0
KWMTBOMO01259	0.018	-5.76233	0.000103116	0.00164088	yes	down	0.15	0.58	0.23	0	0.02	0	0.32	0.00666667
KWMTBOMO10445	0.087	-3.52407	0.000107188	0.00169775	yes	down	0.23	0.98	0.56	0.08	0	0.09	0.59	0.0566667
KWMTBOMO11902	0.058	-4.10353	0.000107811	0.00170314	yes	down	1622	768.63	3996.84	18.91	229.41	287.87	2129.16	178.73
KWMTBOMO16183	0.458	-1.12722	0.000107861	0.00170314	yes	down	205.94	261.98	272.16	142.59	121.82	142.78	246.693	135.73
KWMTBOMO06106	2.08	1.05635	0.000109927	0.00173042	yes	up	5.83	6.66	7.45	12.64	19.89	19	6.64667	17.1767
KWMTBOMO15968	0.349	-1.51846	0.000111413	0.00174576	yes	down	1.26	1.58	0.68	0.4	0.54	0.49	1.17333	0.476667
KWMTBOMO13139	3.603	1.84918	0.000111591	0.00174587	yes	up	11.82	9.26	7	59.04	24.75	24.34	9.36	36.0433
KWMTBOMO10389	3.085	1.62531	0.000112553	0.00175823	yes	up	0.42	0.53	0.26	1.16	1.68	1.37	0.403333	1.40333
KWMTBOMO02697	0.493	-1.01953	0.000115067	0.00178931	yes	down	84.8	80.35	83.17	84.63	57.81	77.75	82.7733	73.3967
KWMTBOMO00210	2.29	1.19559	0.000115298	0.00179018	yes	up	2.18	2.28	0.96	4.41	5.29	4.29	1.80667	4.66333
KWMTBOMO06715	0.171	-2.55065	0.000116809	0.00180265	yes	down	1.18	0.63	1.12	0.22	0.14	0.22	0.976667	0.193333
KWMTBOMO08831	0.437	-1.19548	0.000116908	0.00180265	yes	down	3	2.41	1.95	0.7	1.44	1.7	2.45333	1.28
KWMTBOMO01598	0.103	-3.2784	0.000116974	0.00180265	yes	down	2.15	0.73	0.87	0.26	0.16	0	1.25	0.14
KWMTBOMO02802	0.448	-1.15935	0.000119285	0.0018304	yes	down	9.15	7.78	7.19	2.14	4.62	4.32	8.04	3.69333
KWMTBOMO05948	0.317	-1.65874	0.000129238	0.00195906	yes	down	106.88	255.34	271.29	84.58	56.33	106.99	211.17	82.6333
KWMTBOMO13312	3.034	1.60112	0.00013052	0.00197352	yes	up	2.98	1.63	1.72	3.95	3.59	6.27	2.11	4.60333
KWMTBOMO03152	2.009	1.00621	0.000131531	0.001985	yes	up	11.52	9.66	11.82	23.98	24.42	32.15	11	26.85
KWMTBOMO14800	0.481	-1.05465	0.000134532	0.00202134	yes	down	10.19	11.74	12.24	6.29	7.41	7.06	11.39	6.92
KWMTBOMO15337	0.485	-1.04304	0.000135124	0.00202725	yes	down	32.27	46.53	40.33	14.8	15.81	21.87	39.71	17.4933
KWMTBOMO10330	3.49	1.80342	0.000137491	0.00205974	yes	up	1.17	2.11	0.83	4.91	4.01	7.84	1.37	5.58667
KWMTBOMO05734	0.256	-1.96675	0.000138983	0.00207906	yes	down	2.28	6.21	4.76	0.88	0.88	2.31	4.41667	1.35667
KWMTBOMO09485	0.254	-1.9776	0.00014588	0.00215388	yes	down	1.44	2.19	1.3	0.38	0.55	0.55	1.64333	0.493333
KWMTBOMO05250	0.367	-1.44748	0.00014823	0.00218543	yes	down	8.88	6.58	6.76	2.35	3.34	4.03	7.40667	3.24
KWMTBOMO15860	0.357	-1.48702	0.00014945	0.00219708	yes	down	1.33	1.75	0.93	0.32	0.75	0.64	1.33667	0.57
KWMTBOMO15080	5.692	2.50886	0.000153809	0.00225468	yes	up	0.11	0.95	1.05	2.81	5.23	7.9	0.703333	5.31333
KWMTBOMO12774	2.129	1.08992	0.000155247	0.00226927	yes	up	3.33	4.51	4.13	9.49	11.14	10	3.99	10.21
KWMTBOMO13084	0.378	-1.40204	0.000155905	0.00227239	yes	down	1.24	1.99	1.8	0.68	0.57	0.73	1.67667	0.66
KWMTBOMO08515	0.182	-2.45801	0.000157294	0.00227965	yes	down	4.51	4.25	3.19	0.41	0.18	4.13	3.98333	1.57333
KWMTBOMO12754	6.16	2.62294	0.000161857	0.00234246	yes	up	0.09	0.14	0.14	0.96	1.02	0.74	0.123333	0.906667
KWMTBOMO01697	0.424	-1.23737	0.000171432	0.00245671	yes	down	21.6	16.57	17.16	4.31	11.36	5.04	18.4433	6.90333
KWMTBOMO13966	0.224	-2.15536	0.000175703	0.00250793	yes	down	1.23	2.8	1.42	0.21	0.55	0.74	1.81667	0.5
KWMTBOMO00896	30.702	4.94024	0.000175964	0.00250793	yes	up	0.07	0	0.06	2.41	0.78	1.18	0.0433333	1.45667
KWMTBOMO10287	0.334	-1.58108	0.000181338	0.00257345	yes	down	7.34	14.21	16.2	5.45	3.68	6.39	12.5833	5.17333
KWMTBOMO15246	3.15	1.65543	0.000184875	0.00261276	yes	up	1.18	0.54	0.35	1.48	1.79	2.58	0.69	1.95
KWMTBOMO12164	0.431	-1.21499	0.000186537	0.00262177	yes	down	1.39	1.71	0.72	0.51	0.51	0.46	1.27333	0.493333
KWMTBOMO05426	2.011	1.00772	0.000188814	0.00265012	yes	up	16.5	17.07	7.82	23.55	40.84	30.51	13.7967	31.6333
KWMTBOMO07164	0.351	-1.51062	0.000195643	0.00273846	yes	down	0.57	0.97	0.55	0.2	0.24	0.43	0.696667	0.29
KWMTBOMO01981	0.269	-1.89385	0.000204232	0.00283927	yes	down	2.23	3.29	2.74	1.05	0.44	1.1	2.75333	0.863333
KWMTBOMO00268	0.289	-1.79304	0.000207014	0.00287404	yes	down	45.3	78.8	91.29	16.06	12.1	44.53	71.7967	24.23
KWMTBOMO05967	0.448	-1.1592	0.000210084	0.00291271	yes	down	5.87	8.9	3.76	2.72	4.05	5	6.17667	3.92333
KWMTBOMO01253	0.335	-1.57974	0.000212856	0.00294715	yes	down	0.89	0.77	0.53	0.33	0.2	0.3	0.73	0.276667
KWMTBOMO14363	0.383	-1.38385	0.000214698	0.00296864	yes	down	7.19	3.78	1.62	1.43	1.98	2.09	4.19667	1.83333
KWMTBOMO05758	0.208	-2.26866	0.000220057	0.00303863	yes	down	5.86	17.97	11.82	1.29	4.95	6.85	11.8833	4.36333
KWMTBOMO12288	0.486	-1.04206	0.000227395	0.00312482	yes	down	55.46	64.28	67.97	35.21	36.16	37.24	62.57	36.2033
KWMTBOMO13821	3.179	1.66851	0.000227521	0.00312482	yes	up	2.14	1.86	1.87	8.25	4.11	9.07	1.95667	7.14333
KWMTBOMO01442	0.377	-1.40551	0.000229275	0.00314048	yes	down	3.19	4.3	1.75	1.15	1.15	1.45	3.08	1.25
KWMTBOMO14575	3.545	1.82591	0.000230345	0.00314733	yes	up	1.03	1.31	0.91	5.1	3	4.7	1.08333	4.26667
KWMTBOMO12980	2.293	1.19717	0.00023039	0.00314733	yes	up	5.82	5.17	4.54	15.63	13.15	11.82	5.17667	13.5333
KWMTBOMO15707	0.213	-2.22864	0.000236652	0.0032157	yes	down	2.87	10.75	3.45	0.42	1.43	2.62	5.69	1.49
KWMTBOMO06539	2.196	1.13505	0.000238456	0.00323592	yes	up	3.8	2.83	1.71	7.43	7.43	5.34	2.78	6.73333
KWMTBOMO15195	6.937	2.79423	0.000244427	0.00330816	yes	up	0.07	0.1	0.14	0.52	1.43	0.94	0.103333	0.963333
KWMTBOMO15200	0.322	-1.63482	0.000245693	0.00332091	yes	down	0.68	0.81	0.48	0.14	0.31	0.31	0.656667	0.253333
KWMTBOMO14478	59.588	5.89694	0.000247176	0.00333655	yes	up	0	0	0	2.56	0.92	2.61	0	2.03
KWMTBOMO00933	0.307	-1.70326	0.000253487	0.00340825	yes	down	0.46	0.5	0.63	0.16	0.26	0.18	0.53	0.2
KWMTBOMO09332	0.364	-1.45865	0.00025691	0.00344522	yes	down	87.13	169.29	73.5	39.73	25.78	77.01	109.973	47.5067
KWMTBOMO16830	27.644	4.78888	0.000258946	0.00346798	yes	up	0	0	0.24	1.72	4.79	1.81	0.08	2.77333
KWMTBOMO04606	0.41	-1.28711	0.000264606	0.00353915	yes	down	5.49	5.73	6.39	2.09	3.64	3.12	5.87	2.95
KWMTBOMO05419	0.354	-1.49866	0.000266694	0.00356241	yes	down	0.84	1.7	0.88	0.36	0.46	0.61	1.14	0.476667
KWMTBOMO13242	2.452	1.29378	0.000274658	0.003645	yes	up	10.78	6.24	3.81	16.31	26.69	13.9	6.94333	18.9667
KWMTBOMO16120	0.408	-1.29354	0.000292857	0.00385652	yes	down	4.11	7.27	4.24	2.16	2.08	3.3	5.20667	2.51333
KWMTBOMO00809	3.527	1.81836	0.000293816	0.00385922	yes	up	0.47	0.69	0.34	1.03	2.07	3.26	0.5	2.12
KWMTBOMO02177	0.293	-1.7727	0.000294256	0.00386004	yes	down	0.91	1.97	0.81	0.23	0.61	0.45	1.23	0.43
KWMTBOMO04990	2.626	1.39298	0.000295553	0.00387208	yes	up	685.61	649.93	664.96	2963.91	1193.44	1833.5	666.833	1996.95
KWMTBOMO11260	5.009	2.32442	0.000297018	0.0038863	yes	up	0.27	0.53	0.51	1.38	2.66	3.88	0.436667	2.64
KWMTBOMO12045	0.486	-1.04125	0.000298293	0.00389636	yes	down	2.1	1.81	1.13	0.67	1.09	1.14	1.68	0.966667
KWMTBOMO09193	4.918	2.2981	0.000302744	0.00393606	yes	up	3.34	4.02	0.89	15.98	19.09	7.39	2.75	14.1533
KWMTBOMO06807	0.345	-1.53437	0.000318121	0.00412549	yes	down	10.22	26.39	14.96	4.35	5.69	10.89	17.19	6.97667
KWMTBOMO16471	3.196	1.67638	0.000326547	0.00420809	yes	up	0.94	1.04	0.28	1.57	3.07	3.57	0.753333	2.73667
KWMTBOMO02119	3.789	1.92169	0.000326974	0.0042083	yes	up	0.29	0.32	0.08	0.54	1.14	1.33	0.23	1.00333
KWMTBOMO00438	0.492	-1.02357	0.000329595	0.00423671	yes	down	3.89	5.39	3.36	1.71	3.02	2.91	4.21333	2.54667
KWMTBOMO05933	3.22	1.6871	0.000333931	0.00428705	yes	up	1.19	0.55	0.6	0.85	3.7	3.96	0.78	2.83667
KWMTBOMO08803	0.169	-2.56761	0.000334794	0.00429274	yes	down	1.27	4.36	5.03	1.11	0.32	0.75	3.55333	0.726667
KWMTBOMO07378	0.428	-1.22549	0.000337181	0.00431794	yes	down	7.04	12.75	7.76	4.47	2.96	6.3	9.18333	4.57667
KWMTBOMO13369	2.568	1.36058	0.000341566	0.00436862	yes	up	2.12	2.82	1.13	5.99	5.3	6.22	2.02333	5.83667
KWMTBOMO03668	0.241	-2.05406	0.000351415	0.00447122	yes	down	1.8	1.87	1.78	0.27	0.22	0.79	1.81667	0.426667
KWMTBOMO06373	2.893	1.53244	0.000360324	0.00455667	yes	up	11.05	10.44	8.86	47.89	29.09	20	10.1167	32.3267
KWMTBOMO11153	0.243	-2.03939	0.000360721	0.00455667	yes	down	12.69	3.77	1.09	1.49	1.54	0.89	5.85	1.30667
KWMTBOMO04761	3.073	1.6196	0.000361747	0.00456399	yes	up	3.85	3.4	2.07	11.35	12.64	8.02	3.10667	10.67
KWMTBOMO07237	0.197	-2.3427	0.000365674	0.00460785	yes	down	0.95	1.62	0.82	0.2	0.12	0.46	1.13	0.26
KWMTBOMO08293	0.392	-1.34957	0.000372589	0.00467198	yes	down	10.58	22.93	12.72	3.61	5.45	7.74	15.41	5.6
KWMTBOMO11280	0.366	-1.4518	0.000376073	0.00469839	yes	down	33.02	32.73	22.47	13.28	5.55	15.82	29.4067	11.55
KWMTBOMO10746	0.39	-1.35772	0.000380952	0.00473751	yes	down	14.9	30.07	19.65	7.36	10.08	12.72	21.54	10.0533
KWMTBOMO09104	0.074	-3.75297	0.000385603	0.00477662	yes	down	1.49	0.48	2.12	0	0.15	0.25	1.36333	0.133333
KWMTBOMO05728	0.329	-1.60498	0.000399201	0.00492827	yes	down	1.48	3.85	1.74	0.55	0.65	1.62	2.35667	0.94
KWMTBOMO09005	0.105	-3.25168	0.000409252	0.00503301	yes	down	0.73	0.94	0.26	0.08	0	0.14	0.643333	0.0733333
KWMTBOMO11934	0.184	-2.44412	0.00042471	0.00521059	yes	down	286.58	909.76	589.73	135.51	64.27	193.33	595.357	131.037
KWMTBOMO12010	0.284	-1.81722	0.00042704	0.00522665	yes	down	1.76	1.27	1.31	0.39	0.6	0.49	1.44667	0.493333
KWMTBOMO07908	0.289	-1.79296	0.00043449	0.00529881	yes	down	4.63	8.13	3.97	1.61	1.61	2.34	5.57667	1.85333
KWMTBOMO01864	0.251	-1.99344	0.00043649	0.00531686	yes	down	0.82	1.24	1.57	0.26	0.35	0.55	1.21	0.386667
KWMTBOMO11302	0.398	-1.3284	0.000441709	0.0053646	yes	down	24.82	46.55	36.63	13.82	11.13	27.22	36	17.39
KWMTBOMO04311	0.322	-1.63484	0.000441982	0.0053646	yes	down	1.54	2.71	2.99	0.93	0.92	1.03	2.41333	0.96
KWMTBOMO11646	0.396	-1.33585	0.000442835	0.00536859	yes	down	5.19	10.85	5.58	3.5	2.63	3.8	7.20667	3.31
KWMTBOMO01261	0.017	-5.88909	0.000444269	0.0053796	yes	down	0.13	0.56	0.25	0	0	0	0.313333	0
KWMTBOMO10192	0.175	-2.51235	0.000446941	0.00539917	yes	down	1.14	0.89	1.31	0.22	0.37	0.13	1.11333	0.24
KWMTBOMO00788	0.432	-1.20977	0.000460853	0.00554758	yes	down	4.13	3.21	2.3	1.01	2.11	1.77	3.21333	1.63
KWMTBOMO06009	0.218	-2.19871	0.000472234	0.00567124	yes	down	0.3	0.48	0.29	0.1	0.09	0.08	0.356667	0.09
KWMTBOMO10803	0.055	-4.17755	0.000474671	0.00568716	yes	down	1.05	0.62	4.66	0	0.33	0.18	2.11	0.17
KWMTBOMO11379	0.423	-1.24204	0.00047564	0.00569211	yes	down	128.11	246.43	206.95	83.53	77.66	135.39	193.83	98.86
KWMTBOMO13324	18.792	4.23203	0.000486357	0.00581356	yes	up	0	0.11	0	0.87	0.53	0.53	0.0366667	0.643333
KWMTBOMO00091	0.389	-1.36129	0.00049382	0.005889	yes	down	1.96	3.79	3.85	1.49	1.15	1.97	3.2	1.53667
KWMTBOMO00182	2.139	1.09701	0.000497343	0.00592399	yes	up	1.32	1.03	1.11	3.2	2.77	2.51	1.15333	2.82667
KWMTBOMO05957	2.416	1.27257	0.000497912	0.00592399	yes	up	1.95	1.92	2.96	5.61	8.2	6.81	2.27667	6.87333
KWMTBOMO12282	2.14	1.09737	0.00052373	0.00619515	yes	up	55.51	47.81	75.89	152.18	169.69	151.55	59.7367	157.807
KWMTBOMO03172	0.418	-1.2586	0.000531407	0.00627146	yes	down	322.29	610.51	460.46	184.45	159.62	366.44	464.42	236.837
KWMTBOMO03555	0.286	-1.80635	0.000537181	0.0063323	yes	down	0.6	2.57	1.07	0.44	0.57	0.42	1.41333	0.476667
KWMTBOMO15224	0.334	-1.5818	0.000538351	0.00633879	yes	down	16.59	38.67	24.68	7.93	5.58	19.01	26.6467	10.84
KWMTBOMO02349	0.017	-5.89887	0.000543306	0.00637512	yes	down	0.34	0.05	0.13	0	0	0	0.173333	0
KWMTBOMO11497	0.291	-1.78306	0.000548338	0.00641945	yes	down	1.16	2.54	1.3	0.45	0.5	0.78	1.66667	0.576667
KWMTBOMO11632	2.316	1.21145	0.000556775	0.00650334	yes	up	14.88	15.08	9.57	42.28	32.21	26.68	13.1767	33.7233
KWMTBOMO10092	0.42	-1.25168	0.000575547	0.00669204	yes	down	2.7	2.74	2.06	0.66	1.53	1.61	2.5	1.26667
KWMTBOMO01902	2.118	1.08249	0.000592465	0.0068421	yes	up	0.97	0.94	0.56	1.5	2.25	2.35	0.823333	2.03333
KWMTBOMO14707	2.383	1.25261	0.000614741	0.00705952	yes	up	9.75	6.11	11.88	22.64	24.35	34.27	9.24667	27.0867
KWMTBOMO00298	8.542	3.09452	0.000637343	0.00725609	yes	up	0.07	0.06	0.06	0.49	0.55	0.92	0.0633333	0.653333
KWMTBOMO04240	0.104	-3.26979	0.00063785	0.00725609	yes	down	0.2	0.47	0.23	0.04	0.06	0.02	0.3	0.04
KWMTBOMO07695	0.26	-1.94331	0.00063824	0.00725609	yes	down	1.31	2.89	0.99	0.51	0.47	0.56	1.73	0.513333
KWMTBOMO15726	0.344	-1.53987	0.000642619	0.00728966	yes	down	16.99	37.43	35.14	6.03	11.44	22.44	29.8533	13.3033
KWMTBOMO05498	0.149	-2.74335	0.000643878	0.00729586	yes	down	98.44	234.59	324.27	16.27	37.35	78.96	219.1	44.1933
KWMTBOMO16680	0.014	-6.20076	0.000654332	0.00738977	yes	down	7	0.02	1.89	0.01	0.02	0.11	2.97	0.0466667
KWMTBOMO05865	0.357	-1.48642	0.000658564	0.00742711	yes	down	20.98	58.43	55.6	15.99	16.79	28.05	45.0033	20.2767
KWMTBOMO06239	0.386	-1.374	0.00065909	0.00742711	yes	down	9.32	16.73	19.84	7.85	6.42	7.6	15.2967	7.29
KWMTBOMO04272	4.278	2.09684	0.000670647	0.00752419	yes	up	0.29	0.69	0.14	0.82	2.63	2.13	0.373333	1.86
KWMTBOMO03569	0.14	-2.83989	0.000683631	0.00765308	yes	down	0.88	0.75	0.49	0	0.08	0.27	0.706667	0.116667
KWMTBOMO13778	0.274	-1.86826	0.000704009	0.00785543	yes	down	0.39	1.59	0.69	0.25	0.18	0.44	0.89	0.29
KWMTBOMO14171	0.387	-1.36786	0.000709701	0.0079017	yes	down	4.45	9.44	4.32	1.74	1.91	4.84	6.07	2.83
KWMTBOMO05653	0.464	-1.10921	0.000712887	0.00792854	yes	down	3.22	3.39	2.34	1.13	1.46	2.22	2.98333	1.60333
KWMTBOMO00840	2.037	1.02613	0.000725048	0.00804631	yes	up	8.06	4.47	4.35	12.43	15.91	10.85	5.62667	13.0633
KWMTBOMO15653	0.495	-1.01347	0.000732672	0.0081221	yes	down	73.77	39.68	30.9	22.31	38.47	20.04	48.1167	26.94
KWMTBOMO07859	0.388	-1.36508	0.000737585	0.00816772	yes	down	1.9	3.21	1.51	0.65	1.28	1.36	2.20667	1.09667
KWMTBOMO00440	0.216	-2.21298	0.000745854	0.00825036	yes	down	1.04	1.18	1.11	0.14	0.43	0.26	1.11	0.276667
KWMTBOMO10019	0.486	-1.04221	0.000764865	0.00842422	yes	down	3.1	4.37	2.36	1.5	1.87	2.21	3.27667	1.86
KWMTBOMO06762	2.259	1.17598	0.000766314	0.00843111	yes	up	4.35	3.87	2.41	9.63	8.95	8.39	3.54333	8.99
KWMTBOMO00650	0.337	-1.57032	0.000778354	0.00853603	yes	down	42.3	90.34	47.91	9.81	16.6	51.16	60.1833	25.8567
KWMTBOMO11932	0.171	-2.54436	0.000788617	0.00863933	yes	down	4.59	1.5	8.72	0.74	0.53	2.07	4.93667	1.11333
KWMTBOMO11941	0.24	-2.06136	0.00079175	0.00865512	yes	down	4.16	17.11	7.89	3.33	0.96	3.76	9.72	2.68333
KWMTBOMO00496	2.32	1.21415	0.000805249	0.00877456	yes	up	0.87	1.02	0.36	2.06	1.76	1.7	0.75	1.84
KWMTBOMO01203	0.019	-5.74148	0.000822513	0.00892466	yes	down	0.48	0.04	1.28	0	0.05	0	0.6	0.0166667
KWMTBOMO08758	0.254	-1.97565	0.000823842	0.00892961	yes	down	1.07	0.82	1.11	0.22	0.34	0.1	1	0.22
KWMTBOMO09249	0.476	-1.07192	0.000859774	0.00927975	yes	down	15.59	31.47	21.16	10.99	13.19	14.92	22.74	13.0333
KWMTBOMO06352	0.34	-1.55467	0.000866219	0.00932964	yes	down	1.23	2.11	3.13	0.89	0.95	0.97	2.15667	0.936667
KWMTBOMO10188	0.297	-1.75297	0.000896059	0.00961056	yes	down	0.81	1.17	0.78	0.16	0.48	0.36	0.92	0.333333
KWMTBOMO00545	2.347	1.23092	0.000897279	0.00961357	yes	up	0.77	0.58	0.78	1.52	1.68	1.97	0.71	1.72333
KWMTBOMO02571	2.324	1.21662	0.000903627	0.00967146	yes	up	8.98	9.86	6.62	31.96	18.06	15.33	8.48667	21.7833
KWMTBOMO10806	5.447	2.44554	0.000919712	0.00980521	yes	up	0.43	0.3	0.5	1.66	3.69	2.8	0.41	2.71667
KWMTBOMO14777	2.919	1.54569	0.000921736	0.00981395	yes	up	0.62	0.76	0.8	3.31	1.86	2.21	0.726667	2.46
KWMTBOMO04903	0.282	-1.82469	0.000923239	0.00981973	yes	down	6.64	16.47	15.97	3.58	3.34	6.67	13.0267	4.53
KWMTBOMO06449	2.596	1.37605	0.000946932	0.0100404	yes	up	1.45	3.09	1.95	4.92	5	10.51	2.16333	6.81
KWMTBOMO05556	0.11	-3.1863	0.000963755	0.0101766	yes	down	1.4	0.39	0.21	0.03	0.17	0.06	0.666667	0.0866667
KWMTBOMO12335	8.496	3.08684	0.000988844	0.01042	yes	up	0.01	0.09	0.03	0.66	0.18	0.32	0.0433333	0.386667
KWMTBOMO14433	2.194	1.13361	0.000992679	0.0104282	yes	up	11.55	10.08	10.37	33.68	24.52	23.12	10.6667	27.1067
KWMTBOMO10084	0.229	-2.12854	0.00101203	0.0105772	yes	down	0.44	2.81	1.19	0.32	0.26	0.18	1.48	0.253333
KWMTBOMO09815	2.236	1.16086	0.00102712	0.0106803	yes	up	5.8	5.82	3.15	12.09	11.61	13.42	4.92333	12.3733
KWMTBOMO10637	3.245	1.69831	0.00103769	0.0107553	yes	up	0.38	0.8	1.05	3.12	2.93	2.9	0.743333	2.98333
KWMTBOMO00532	0.484	-1.04757	0.00103853	0.0107553	yes	down	7.29	12.59	6.15	4.38	3.57	6.72	8.67667	4.89
KWMTBOMO07976	8.567	3.09884	0.00108081	0.011148	yes	up	0.1	0.06	0.03	0.74	0.7	0.39	0.0633333	0.61
KWMTBOMO01853	0.385	-1.3774	0.00108963	0.0112164	yes	down	2.37	3.81	2.32	0.86	2.25	0.87	2.83333	1.32667
KWMTBOMO08009	2.461	1.29907	0.00112655	0.0115153	yes	up	1.28	2.99	1.65	5.17	5.87	6.23	1.97333	5.75667
KWMTBOMO05878	0.335	-1.57657	0.00112995	0.0115178	yes	down	0.37	0.44	0.53	0.18	0.18	0.19	0.446667	0.183333
KWMTBOMO10256	0.359	-1.47731	0.00113253	0.0115304	yes	down	36.36	11.13	6.28	5.45	7.61	7.32	17.9233	6.79333
KWMTBOMO05393	0.202	-2.30975	0.00114157	0.0115993	yes	down	97.2	317.29	345.07	65.89	44.62	84.24	253.187	64.9167
KWMTBOMO08550	0.259	-1.94918	0.00114419	0.0116144	yes	down	1.39	2.21	1.61	0.18	1.11	0.39	1.73667	0.56
KWMTBOMO14065	8.563	3.09808	0.00116454	0.0117976	yes	up	0.74	0.29	0	3.38	3.49	2.08	0.343333	2.98333
KWMTBOMO12116	0.494	-1.01664	0.00118368	0.0119678	yes	down	4.09	6.12	3.63	1.55	3.5	2.55	4.61333	2.53333
KWMTBOMO01402	0.442	-1.1788	0.00118558	0.0119699	yes	down	2.2	3.43	2.41	1.07	1.75	1.59	2.68	1.47
KWMTBOMO05864	0.029	-5.10767	0.0011879	0.011975	yes	down	0.11	0.24	0.29	0	0	0.03	0.213333	0.01
KWMTBOMO06673	0.13	-2.94233	0.0012038	0.0121114	yes	down	0.97	1.82	1.33	0.19	0	0.44	1.37333	0.21
KWMTBOMO05327	0.487	-1.03877	0.00120681	0.0121298	yes	down	20.78	18.3	11.42	7.36	6.03	14.95	16.8333	9.44667
KWMTBOMO16153	0.368	-1.44253	0.00123447	0.0123713	yes	down	1.1	1.06	1.45	0.57	0.61	0.43	1.20333	0.536667
KWMTBOMO13362	0.331	-1.5942	0.00124257	0.0124403	yes	down	1.47	1.6	1.23	0.7	0.69	0.26	1.43333	0.55
KWMTBOMO05767	0.482	-1.05146	0.00125427	0.0125329	yes	down	2.4	1.77	1.1	0.57	1	1.39	1.75667	0.986667
KWMTBOMO06457	0.433	-1.20892	0.00125659	0.0125438	yes	down	1.06	1.52	0.78	0.4	0.53	0.78	1.12	0.57
KWMTBOMO10612	0.469	-1.09132	0.00126	0.0125499	yes	down	9.42	5	6.49	3.9	4.65	2.76	6.97	3.77
KWMTBOMO09216	0.371	-1.42984	0.00126171	0.0125499	yes	down	16.39	38.49	24.43	8.83	6.5	20.53	26.4367	11.9533
KWMTBOMO10495	0.016	-5.9449	0.00126876	0.0125916	yes	down	0.56	0.1	0.01	0	0	0	0.223333	0
KWMTBOMO00850	0.468	-1.09519	0.00130423	0.0128705	yes	down	9.82	5.54	4.51	2.58	4.56	3.77	6.62333	3.63667
KWMTBOMO06034	0.395	-1.34025	0.00132504	0.0130363	yes	down	8.9	9.14	11.37	5.98	4.57	3.13	9.80333	4.56
KWMTBOMO06928	0.492	-1.02453	0.00135349	0.0132653	yes	down	31.19	66.19	70.64	16.77	16.84	31.57	56.0067	21.7267
KWMTBOMO02605	4.911	2.29598	0.00137705	0.0134575	yes	up	0.06	0.22	0.17	0.54	1.27	0.92	0.15	0.91
KWMTBOMO03642	0.194	-2.36933	0.00138262	0.0134743	yes	down	0.45	0.08	0.3	0.06	0.07	0.07	0.276667	0.0666667
KWMTBOMO12862	3.389	1.76087	0.00139755	0.0135929	yes	up	2.31	0.68	0.43	2.85	5.16	4.73	1.14	4.24667
KWMTBOMO08294	2.569	1.36097	0.00142759	0.0138325	yes	up	3.36	9.19	8.09	22.21	16.72	26.23	6.88	21.72
KWMTBOMO02742	0.372	-1.42775	0.00143857	0.0139257	yes	down	2.8	4.09	2.76	0.86	0.89	2.43	3.21667	1.39333
KWMTBOMO03227	0.336	-1.57297	0.00147691	0.014243	yes	down	1.52	2.85	1.66	0.89	0.97	0.49	2.01	0.783333
KWMTBOMO05338	0.473	-1.08008	0.00152792	0.0146044	yes	down	80.04	156.38	126.75	67.55	55	86.66	121.057	69.7367
KWMTBOMO05319	0.213	-2.23239	0.0015462	0.0147306	yes	down	0.51	1.02	0.57	0.03	0.15	0.38	0.7	0.186667
KWMTBOMO12856	0.034	-4.8717	0.00155551	0.0147918	yes	down	4.89	0.7	10.65	0	0.46	0.35	5.41333	0.27
KWMTBOMO05330	0.065	-3.94977	0.00157266	0.0149133	yes	down	64.39	64.26	62.07	0.17	3.16	12.7	63.5733	5.34333
KWMTBOMO01523	0.094	-3.41816	0.00159823	0.0150581	yes	down	2.23	1.22	1.87	0.26	0.16	0.13	1.77333	0.183333
KWMTBOMO14619	0.399	-1.32497	0.00161785	0.015201	yes	down	43.39	117.52	96.92	42.04	29.1	54.74	85.9433	41.96
KWMTBOMO04691	2.135	1.094	0.00162855	0.0152734	yes	up	16.87	8.89	5.89	24.75	27.38	21.72	10.55	24.6167
KWMTBOMO04512	12.834	3.68194	0.0016382	0.0153358	yes	up	0	0	0.52	3.29	4.84	1.33	0.173333	3.15333
KWMTBOMO14723	3.57	1.83586	0.00164671	0.0154014	yes	up	0.04	0.07	0.04	0.22	0.25	0.14	0.05	0.203333
KWMTBOMO03685	0.11	-3.17814	0.00166414	0.0155361	yes	down	0.87	2.1	0.79	0.11	0.4	0	1.25333	0.17
KWMTBOMO09026	0.295	-1.75982	0.00167212	0.0155963	yes	down	1.19	0.98	0.24	0.19	0.33	0.27	0.803333	0.263333
KWMTBOMO01498	2.244	1.16578	0.00167589	0.0156172	yes	up	21.97	7.78	11.93	26.81	50.64	30.7	13.8933	36.05
KWMTBOMO03226	0.291	-1.7822	0.00176923	0.0163678	yes	down	3.4	3.49	2.19	0.46	1.57	1.94	3.02667	1.32333
KWMTBOMO15906	0.386	-1.37298	0.00178588	0.016492	yes	down	0.52	0.34	0.34	0.15	0.23	0.16	0.4	0.18
KWMTBOMO16212	0.466	-1.10047	0.00180608	0.0166185	yes	down	9.83	12.22	15.77	5.63	6.91	9.62	12.6067	7.38667
KWMTBOMO02538	0.498	-1.00686	0.00181086	0.0166475	yes	down	19.54	36.01	19.48	12.32	11.64	18.52	25.01	14.16
KWMTBOMO01967	0.273	-1.87556	0.00182133	0.0167287	yes	down	1.25	1.55	1.62	0.33	0.26	0.88	1.47333	0.49
KWMTBOMO03129	0.213	-2.2307	0.00184032	0.0168698	yes	down	0.74	1.66	1.87	0.19	0.19	0.78	1.42333	0.386667
KWMTBOMO13751	0.203	-2.30261	0.00184163	0.0168698	yes	down	27.27	77.58	26.04	4.75	6.48	21.28	43.63	10.8367
KWMTBOMO10309	0.3	-1.73606	0.00186778	0.0170483	yes	down	5.71	12.49	5.57	3.19	0.95	3.92	7.92333	2.68667
KWMTBOMO10815	0.375	-1.41488	0.00189584	0.0172736	yes	down	1.81	2.08	1.37	1.09	0.76	1.15	1.75333	1
KWMTBOMO04858	0.261	-1.93677	0.00191492	0.0173855	yes	down	0.72	2.16	1.56	0.33	0.3	0.46	1.48	0.363333
KWMTBOMO13490	0.147	-2.76636	0.00193833	0.0175824	yes	down	0.48	0.81	1.06	0.04	0.15	0.25	0.783333	0.146667
KWMTBOMO12085	0.385	-1.3783	0.00196427	0.017802	yes	down	21.19	48.19	57.92	16.75	15.88	30.01	42.4333	20.88
KWMTBOMO10604	0.434	-1.20407	0.00199574	0.0180074	yes	down	18.63	6.35	6.02	3.84	6.54	5.23	10.3333	5.20333
KWMTBOMO10882	3.741	1.9036	0.00201495	0.0181281	yes	up	1.29	4.09	2.91	19.21	7.95	8.06	2.76333	11.74
KWMTBOMO10956	2.475	1.30735	0.0020162	0.0181281	yes	up	0.71	0.46	0.39	1.23	2.19	1.07	0.52	1.49667
KWMTBOMO14648	0.41	-1.28482	0.00201836	0.0181316	yes	down	3.69	6.65	5.13	1.7	1.64	4.51	5.15667	2.61667
KWMTBOMO13287	2.414	1.27136	0.00204585	0.0183303	yes	up	2.56	1.12	0.89	4.41	4.01	3.66	1.52333	4.02667
KWMTBOMO06658	0.248	-2.01319	0.00206227	0.018407	yes	down	0.48	0.37	0.24	0.04	0.13	0.15	0.363333	0.106667
KWMTBOMO00530	0.398	-1.32769	0.00206284	0.018407	yes	down	2.71	2.36	2.12	1.25	1.36	0.82	2.39667	1.14333
KWMTBOMO02145	9.112	3.18774	0.00211722	0.0188214	yes	up	0.29	0.18	0	1.91	1.37	1.83	0.156667	1.70333
KWMTBOMO09399	0.067	-3.89075	0.00212937	0.0188802	yes	down	0.19	1.26	1.42	0	0.07	0.19	0.956667	0.0866667
KWMTBOMO16093	0.298	-1.74502	0.00226469	0.0199075	yes	down	16.98	5.06	1.59	1.65	2.48	3.34	7.87667	2.49
KWMTBOMO04130	13.068	3.70801	0.00235525	0.0205798	yes	up	0.16	0	0.07	0.68	0.9	1.89	0.0766667	1.15667
KWMTBOMO11899	0.049	-4.35977	0.00236036	0.0205892	yes	down	1.27	0.31	0.16	0	0	0.04	0.58	0.0133333
KWMTBOMO14649	0.397	-1.3337	0.0023633	0.0205974	yes	down	4.58	8.75	5.96	2.43	2.03	4.75	6.43	3.07
KWMTBOMO08007	6.338	2.66393	0.00242409	0.0210554	yes	up	0.26	0.12	0.12	1.42	1.26	0.81	0.166667	1.16333
KWMTBOMO08355	0.221	-2.17552	0.00248024	0.0215066	yes	down	38.07	126.17	96.5	20.35	12.44	38.56	86.9133	23.7833
KWMTBOMO01973	0.498	-1.006	0.002497	0.0215972	yes	down	121.37	195.64	138.03	82.6	57.64	129.45	151.68	89.8967
KWMTBOMO02398	0.399	-1.32422	0.00253476	0.0218654	yes	down	0.72	0.41	0.42	0.19	0.23	0.17	0.516667	0.196667
KWMTBOMO01032	0.398	-1.32953	0.00253657	0.0218654	yes	down	1.87	2.97	1.91	0.7	1.25	1.63	2.25	1.19333
KWMTBOMO09914	2.421	1.2757	0.00254318	0.0219039	yes	up	2.43	2.3	2.9	9.21	5.65	6.78	2.54333	7.21333
KWMTBOMO05383	0.316	-1.66078	0.00260387	0.0223513	yes	down	0.68	1.15	0.69	0.16	0.29	0.52	0.84	0.323333
KWMTBOMO10762	0.381	-1.39291	0.00262177	0.0224432	yes	down	8.44	4.02	3.61	1.54	2.4	2.81	5.35667	2.25
KWMTBOMO14250	4.138	2.04894	0.0027014	0.0230532	yes	up	0.1	0.44	0.28	1.7	0.94	1.39	0.273333	1.34333
KWMTBOMO05183	0.13	-2.94722	0.00276185	0.0234516	yes	down	2.43	0.32	0.19	0.13	0.16	0.1	0.98	0.13
KWMTBOMO13740	0.197	-2.3436	0.00277975	0.0235841	yes	down	1.96	3.02	1.43	1.32	0.69	0.08	2.13667	0.696667
KWMTBOMO11014	0.038	-4.7103	0.00278458	0.0236055	yes	down	0.17	0.22	0.14	0.02	0	0	0.176667	0.00666667
KWMTBOMO13261	0.167	-2.57973	0.0028223	0.0239055	yes	down	0.08	0.42	0.16	0.07	0.02	0.04	0.22	0.0433333
KWMTBOMO07804	8.478	3.0837	0.00288326	0.0243341	yes	up	0.04	0.04	0.02	0.33	0.17	0.48	0.0333333	0.326667
KWMTBOMO10271	18.734	4.22755	0.00291291	0.0245307	yes	up	0.01	0	0.01	0.05	0.12	0.33	0.00666667	0.166667
KWMTBOMO14978	0.48	-1.05785	0.00298831	0.0250421	yes	down	0.8	1.04	0.94	0.49	0.6	0.52	0.926667	0.536667
KWMTBOMO01768	0.112	-3.15797	0.00301386	0.0251738	yes	down	1.03	1.49	0.91	0	0	0.49	1.14333	0.163333
KWMTBOMO10971	2.091	1.0643	0.00302037	0.0252073	yes	up	1.7	2.3	1	2.47	4.82	5.01	1.66667	4.1
KWMTBOMO07700	0.129	-2.94904	0.0031037	0.0257559	yes	down	0.41	0.97	0.93	0.17	0	0.18	0.77	0.116667
KWMTBOMO08747	2.658	1.41029	0.00320011	0.0262578	yes	up	15.66	13	13.64	73.84	26.39	23.81	14.1	41.3467
KWMTBOMO11447	0.301	-1.73371	0.003227	0.0263939	yes	down	1.96	1.42	0.87	0.2	0.6	0.79	1.41667	0.53
KWMTBOMO14461	21.113	4.40006	0.00327615	0.0266892	yes	up	0	0.19	0	2.58	2.04	0.43	0.0633333	1.68333
KWMTBOMO09882	0.234	-2.09485	0.00330941	0.0268959	yes	down	1.74	1.76	2.6	0.87	0.52	0.29	2.03333	0.56
KWMTBOMO04437	2.003	1.00227	0.00335857	0.0272305	yes	up	9.71	13.03	8.96	26.29	27.05	19.34	10.5667	24.2267
KWMTBOMO16155	0.012	-6.36746	0.00338228	0.027401	yes	down	2.36	0.31	10.76	0	0.25	0	4.47667	0.0833333
KWMTBOMO15719	58.5	5.87038	0.00342427	0.0276253	yes	up	0	0	0	0	0.36	0.28	0	0.213333
KWMTBOMO08307	0.451	-1.14963	0.003441	0.027683	yes	down	5.26	5.13	4.18	1.74	1.48	3.02	4.85667	2.08
KWMTBOMO08927	0.061	-4.02677	0.00344391	0.027683	yes	down	4.31	1.2	6.29	0	0.74	0.27	3.93333	0.336667
KWMTBOMO14788	0.442	-1.17655	0.00344414	0.027683	yes	down	5.73	10.92	7.74	3.07	3.34	7.62	8.13	4.67667
KWMTBOMO09794	3.644	1.86554	0.00344905	0.0277007	yes	up	0.68	0.42	0.73	0.78	2.7	5.86	0.61	3.11333
KWMTBOMO08771	0.072	-3.79348	0.00348042	0.0279307	yes	down	0.51	0.23	0.46	0.1	0	0	0.4	0.0333333
KWMTBOMO15664	0.124	-3.00941	0.00356172	0.0284937	yes	down	3.54	16.27	14.27	1.83	0.38	3.04	11.36	1.75
KWMTBOMO00774	2.288	1.19401	0.0035788	0.0285857	yes	up	5.41	3.32	2.59	9.69	11.57	7.91	3.77333	9.72333
KWMTBOMO00148	0.386	-1.37236	0.00359608	0.0286484	yes	down	1.78	0.94	0.98	0.68	0.6	0.43	1.23333	0.57
KWMTBOMO05916	0.087	-3.51959	0.00359785	0.0286484	yes	down	3.77	1.24	0.21	0.07	0.42	0	1.74	0.163333
KWMTBOMO11265	0.329	-1.60483	0.00364503	0.0288892	yes	down	1.51	1.45	0.28	0.28	0.42	0.45	1.08	0.383333
KWMTBOMO07992	0.358	-1.48353	0.0036648	0.0290234	yes	down	2.28	1.91	1.11	0.6	0.79	0.77	1.76667	0.72
KWMTBOMO15044	3.605	1.85013	0.00380191	0.0297341	yes	up	1.21	0.4	0.24	1.24	3.11	2.19	0.616667	2.18
KWMTBOMO09540	0.493	-1.02176	0.00381062	0.0297635	yes	down	4.22	5.18	1.8	1.23	2.15	1.87	3.73333	1.75
KWMTBOMO12050	0.377	-1.40702	0.00386998	0.0301352	yes	down	5.47	3	4.93	2.55	5.53	0.45	4.46667	2.84333
KWMTBOMO03803	0.046	-4.44985	0.00388934	0.030217	yes	down	4.3	0.75	8.93	0	0.64	0.29	4.66	0.31
KWMTBOMO06353	39.106	5.28932	0.00398915	0.0308518	yes	up	0	0.2	0	0.52	1.89	7.12	0.0666667	3.17667
KWMTBOMO16618	0.252	-1.98899	0.0040142	0.0309753	yes	down	1.48	5.71	5.19	1.22	0.86	1.67	4.12667	1.25
KWMTBOMO07738	24.002	4.58509	0.00403559	0.0310701	yes	up	0.01	0	0	0.06	0.14	0.16	0.00333333	0.12
KWMTBOMO15966	0.19	-2.39896	0.00406598	0.031257	yes	down	6.24	14.41	4.5	2.55	1.4	1.22	8.38333	1.72333
KWMTBOMO02478	0.433	-1.2087	0.00409424	0.0314326	yes	down	1.35	0.93	0.86	0.46	0.52	0.6	1.04667	0.526667
KWMTBOMO00605	0.362	-1.46475	0.00409496	0.0314326	yes	down	0.5	0.85	0.36	0.23	0.26	0.23	0.57	0.24
KWMTBOMO12356	6.202	2.6328	0.00425413	0.032315	yes	up	0.2	0.19	0.29	1.96	1.75	1.18	0.226667	1.63
KWMTBOMO10205	0.453	-1.14389	0.00428109	0.0324235	yes	down	5.16	9.48	5.82	3.99	2.25	4.52	6.82	3.58667
KWMTBOMO08912	0.299	-1.74192	0.00431456	0.0326046	yes	down	1.68	5	2.81	0.43	1.16	1.95	3.16333	1.18
KWMTBOMO06185	0.4	-1.32291	0.0043555	0.0328654	yes	down	1.82	1.91	1.14	0.5	0.51	1.26	1.62333	0.756667
KWMTBOMO16156	0.04	-4.63347	0.00439548	0.0330452	yes	down	3.53	1.19	12.48	0	0.66	0.35	5.73333	0.336667
KWMTBOMO16366	2.169	1.11701	0.00444623	0.0333777	yes	up	2.75	4.69	3.64	6.12	7.23	16	3.69333	9.78333
KWMTBOMO03961	0.437	-1.19562	0.00445764	0.0334143	yes	down	1498.97	387.81	321.28	258	519.53	286.1	736.02	354.543
KWMTBOMO13851	0.235	-2.09136	0.00453314	0.0337634	yes	down	2.9	17.14	10.97	1.8	2.66	4.48	10.3367	2.98
KWMTBOMO07995	0.228	-2.13601	0.00454505	0.0337777	yes	down	0.74	0.4	0.44	0.11	0.18	0.13	0.526667	0.14
KWMTBOMO13853	5.096	2.34924	0.00455234	0.0337777	yes	up	0.07	0.19	0.12	1.06	0.66	0.49	0.126667	0.736667
KWMTBOMO02396	0.443	-1.17306	0.00459746	0.0340879	yes	down	10.67	18.02	14.42	4.93	4.84	13	14.37	7.59
KWMTBOMO11092	2.457	1.29692	0.00462724	0.034259	yes	up	7.1	5.56	8.2	29.51	15.63	13.7	6.95333	19.6133
KWMTBOMO10011	0.205	-2.28566	0.00464606	0.0343734	yes	down	0.35	0.1	0.16	0.02	0.08	0.05	0.203333	0.05
KWMTBOMO03267	2.578	1.36601	0.00465774	0.0344101	yes	up	2.02	0.84	0.64	3.52	3.96	3.23	1.16667	3.57
KWMTBOMO12390	0.227	-2.13873	0.00469063	0.0345533	yes	down	5.83	13.92	11.69	2.17	5.17	1.06	10.48	2.8
KWMTBOMO07495	2.978	1.57458	0.00471426	0.0346774	yes	up	0.46	0.94	1.2	2.36	2.66	4.62	0.866667	3.21333
KWMTBOMO12400	2.555	1.35308	0.00493101	0.0360644	yes	up	2.56	2.1	2.15	3.89	8.91	8.07	2.27	6.95667
KWMTBOMO08058	0.315	-1.6644	0.00496929	0.0362925	yes	down	1.32	2.82	2.05	0.66	1.06	0.69	2.06333	0.803333
KWMTBOMO08835	0.167	-2.58517	0.00500528	0.0365033	yes	down	1.04	1.26	0.8	0	0.6	0.06	1.03333	0.22
KWMTBOMO13052	0.476	-1.06974	0.00507263	0.036863	yes	down	1.62	1.61	1.28	0.53	0.9	1.15	1.50333	0.86
KWMTBOMO03266	2.627	1.39341	0.00516193	0.0373793	yes	up	0.34	0.44	0.25	1.13	1.42	0.56	0.343333	1.03667
KWMTBOMO03214	2.214	1.14636	0.00519279	0.0375231	yes	up	0.57	0.51	0.35	1.12	1.27	1.27	0.476667	1.22
KWMTBOMO09397	0.263	-1.92434	0.00520629	0.0375941	yes	down	0.23	0.58	0.37	0.08	0.18	0.13	0.393333	0.13
KWMTBOMO10191	2.546	1.34848	0.00521523	0.0376321	yes	up	1.07	0.64	1.18	2.02	4.3	2.79	0.963333	3.03667
KWMTBOMO16293	0.425	-1.23467	0.00523079	0.0376766	yes	down	12.63	26.56	14.63	5.53	5.96	16.15	17.94	9.21333
KWMTBOMO12098	2.338	1.22521	0.00523982	0.0376766	yes	up	5.46	4.71	4.95	16.82	12.32	10.93	5.04	13.3567
KWMTBOMO02959	0.276	-1.85609	0.00528481	0.0379468	yes	down	0.59	1.19	0.59	0.07	0.41	0.32	0.79	0.266667
KWMTBOMO12049	0.447	-1.16077	0.00530416	0.038059	yes	down	2.36	1.82	0.8	1.04	1.03	1.21	1.66	1.09333
KWMTBOMO16342	0.102	-3.28779	0.00530952	0.0380708	yes	down	0.15	0.05	0.11	0.02	0	0.02	0.103333	0.0133333
KWMTBOMO06792	0.264	-1.92268	0.00537708	0.0383403	yes	down	1.15	0.36	0.35	0.15	0.25	0.13	0.62	0.176667
KWMTBOMO15703	4.396	2.13613	0.00540551	0.0384893	yes	up	0.4	0.21	0	0.73	1.34	0.74	0.203333	0.936667
KWMTBOMO02063	0.487	-1.0375	0.00544306	0.0387298	yes	down	5.95	4.95	3.28	1.89	2.32	2.63	4.72667	2.28
KWMTBOMO06202	0.489	-1.03166	0.00549502	0.0390451	yes	down	5.22	6.68	3.24	1.02	2.24	7.62	5.04667	3.62667
KWMTBOMO03996	0.457	-1.12889	0.00556216	0.0394128	yes	down	21.62	17.14	35	15.63	14.61	11.44	24.5867	13.8933
KWMTBOMO07803	0.415	-1.2677	0.00578178	0.0404373	yes	down	3.9	2.13	0.97	0.7	0.91	1.6	2.33333	1.07
KWMTBOMO06640	0.465	-1.10514	0.00594011	0.0413768	yes	down	18.4	23.73	11.61	3.85	10.57	15.38	17.9133	9.93333
KWMTBOMO15057	0.261	-1.94064	0.00594044	0.0413768	yes	down	0.51	0.98	1.08	0.31	0.29	0.21	0.856667	0.27
KWMTBOMO10945	2.27	1.18297	0.00602725	0.0418619	yes	up	1.13	1.13	0.62	1.53	2.61	3.54	0.96	2.56
KWMTBOMO05622	0.174	-2.52206	0.00606485	0.0419862	yes	down	0.37	0.73	0.5	0.08	0.1	0.16	0.533333	0.113333
KWMTBOMO12703	0.33	-1.60099	0.0062399	0.0429006	yes	down	1.73	2.73	1.22	1.01	0.27	0.78	1.89333	0.686667
KWMTBOMO11691	0.318	-1.65271	0.00624306	0.0429006	yes	down	0.7	0.49	0.6	0.14	0.22	0.33	0.596667	0.23
KWMTBOMO05775	0.12	-3.05353	0.00628254	0.043114	yes	down	0.2	0.45	0.98	0.11	0.14	0	0.543333	0.0833333
KWMTBOMO00993	0.446	-1.16399	0.00630553	0.043212	yes	down	0.92	2.28	0.75	0.82	0.71	0.6	1.31667	0.71
KWMTBOMO02460	2.079	1.05605	0.00631881	0.0432469	yes	up	561.13	844.32	607.07	2375.38	1121.91	1199.92	670.84	1565.74
KWMTBOMO04013	0.328	-1.60991	0.00635911	0.0434158	yes	down	2.42	4.29	1.94	0.85	0.44	2.04	2.88333	1.11
KWMTBOMO01213	5.071	2.34231	0.00636047	0.0434158	yes	up	0.35	0.17	0.16	1.52	1.01	1.6	0.226667	1.37667
KWMTBOMO13656	2.678	1.42115	0.00637498	0.0434569	yes	up	3.15	2.92	0.62	6.66	7.66	5.36	2.23	6.56
KWMTBOMO04276	9.232	3.20667	0.0064707	0.0439922	yes	up	0.17	0	0	0.78	0.59	0.18	0.0566667	0.516667
KWMTBOMO04137	0.22	-2.18463	0.00665232	0.0448396	yes	down	2.71	29.49	8.83	1.01	5.87	4.15	13.6767	3.67667
KWMTBOMO03679	0.366	-1.45063	0.00671977	0.0451917	yes	down	1.68	1.59	1.84	0.35	1.22	1.1	1.70333	0.89
KWMTBOMO00570	0.455	-1.13753	0.00674528	0.0452877	yes	down	0.55	0.51	0.41	0.31	0.23	0.23	0.49	0.256667
KWMTBOMO09310	0.185	-2.43076	0.00680532	0.0455409	yes	down	8.31	36.32	3.59	3.29	2.19	4.3	16.0733	3.26
KWMTBOMO04848	0.083	-3.58616	0.00682716	0.0455976	yes	down	0.02	0.86	0.36	0.02	0.11	0	0.413333	0.0433333
KWMTBOMO16317	10.046	3.32854	0.00688137	0.0458101	yes	up	0.16	0	0	0.52	0.48	0.6	0.0533333	0.533333
KWMTBOMO14353	0.212	-2.2403	0.00690843	0.0458709	yes	down	1.23	0.95	0.7	0.26	0.16	0.26	0.96	0.226667
KWMTBOMO13665	13.474	3.75207	0.0069164	0.045894	yes	up	0	0.11	0.11	0.86	0.86	1.28	0.0733333	1
KWMTBOMO12625	0.039	-4.68987	0.00725754	0.047602	yes	down	0.02	0.19	0.05	0	0	0.01	0.0866667	0.00333333
KWMTBOMO12619	0.064	-3.95748	0.00726897	0.0476217	yes	down	1	0.12	1.28	0	0.22	0	0.8	0.0733333
KWMTBOMO09256	0.252	-1.98942	0.0073591	0.0480832	yes	down	0.23	0.43	0.24	0.04	0.07	0.17	0.3	0.0933333
KWMTBOMO13535	0.348	-1.52124	0.00742311	0.0483444	yes	down	1.47	3.59	2.28	0.5	0.73	1.94	2.44667	1.05667
KWMTBOMO13701	2.62	1.38959	0.00743297	0.0483444	yes	up	0.58	0.45	0.14	0.83	1.12	1.51	0.39	1.15333
KWMTBOMO10413	0.49	-1.02818	0.00744426	0.0483617	yes	down	3.29	3.3	1.51	1.32	1.3	1.87	2.7	1.49667
KWMTBOMO07794	0.283	-1.82192	0.00746501	0.0484657	yes	down	0.2	0.36	0.25	0.12	0.03	0.11	0.27	0.0866667
KWMTBOMO12277	4.699	2.2324	0.00760275	0.0491417	yes	up	0.94	1.02	0	3.85	4.18	1.48	0.653333	3.17
KWMTBOMO13711	0.389	-1.36321	0.00760879	0.0491486	yes	down	3.45	4.21	12.37	3.25	3.3	1.35	6.67667	2.63333
KWMTBOMO01345	0.419	-1.25384	0.00764704	0.0492724	yes	down	9.91	27.29	20.4	6.78	8.31	14.65	19.2	9.91333
KWMTBOMO09789	0.19	-2.39411	0.00770133	0.0495597	yes	down	2.19	0.41	2.18	0.14	0.67	0.35	1.59333	0.386667
KWMTBOMO08754	2.575	1.36451	0.00774951	0.0498385	yes	up	4.74	6.61	5.69	28.07	9.78	11.08	5.68	16.31

## Sheet: S2-up
Gene_id	FC(Aup/Mup)	Log2FC(Aup/Mup)	Pvalue	Padjust	Significant	Regulate	Mup_1	Mup_2	Mup_3	Aup_1	Aup_2	Aup_3	Mup	Aup
KWMTBOMO11834	0.022	-5.47997	2.04275e-162	1.93898e-158	yes	down	1245.85	879.87	917.14	14.05	22.53	22.03	1014.29	19.5367
KWMTBOMO12071	12.027	3.58818	5.07408e-83	2.40816e-79	yes	up	61.26	36.18	33.95	401.93	437.72	383.94	43.7967	407.863
KWMTBOMO11835	0.034	-4.87884	4.86773e-81	1.54015e-77	yes	down	291.62	292.74	283.18	7.53	9.8	8.18	289.18	8.50333
KWMTBOMO06581	8.453	3.0795	1.2329e-50	2.92567e-47	yes	up	15.82	6.45	8	90.76	102.43	79.19	10.09	90.7933
KWMTBOMO04339	7.773	2.95844	1.84791e-49	3.50808e-46	yes	up	8	4.59	3.56	33.6	39.94	30.72	5.38333	34.7533
KWMTBOMO06426	12.602	3.6556	3.21724e-42	5.08968e-39	yes	up	2.21	1.08	1.43	15.01	14.29	16.75	1.57333	15.35
KWMTBOMO01268	0.078	-3.6766	4.6792e-39	6.34499e-36	yes	down	34414.9	26948.9	29808.1	2582.51	1683.16	1595.35	30390.6	1953.67
KWMTBOMO14570	32.079	5.00354	3.57034e-38	4.23621e-35	yes	up	64.76	139.69	134.8	3571.71	3539.42	3150.76	113.083	3420.63
KWMTBOMO13526	0.092	-3.44859	4.8056e-34	5.06831e-31	yes	down	70.15	29.03	30.19	3.66	3.28	2.26	43.1233	3.06667
KWMTBOMO12476	4.277	2.09677	2.76126e-33	2.62098e-30	yes	up	7.61	4.22	3.85	11.05	14.25	14.78	5.22667	13.36
KWMTBOMO09445	5.091	2.34787	5.823e-33	5.02472e-30	yes	up	13.95	7.26	6.13	57.27	55.5	55.16	9.11333	55.9767
KWMTBOMO07261	0.067	-3.89141	1.59488e-32	1.26155e-29	yes	down	18.01	5.67	6.87	0.29	0.69	0.62	10.1833	0.533333
KWMTBOMO03443	26.99	4.75437	1.07311e-31	7.83535e-29	yes	up	1.78	1.34	1.52	29.15	45.79	28.15	1.54667	34.3633
KWMTBOMO16087	22.684	4.50361	1.31588e-31	8.92164e-29	yes	up	19.49	5.13	7.93	281.14	155.52	105.26	10.85	180.64
KWMTBOMO15920	212.057	7.72831	2.39564e-30	1.51596e-27	yes	up	0.13	0.24	0	25.81	25.09	15.87	0.123333	22.2567
KWMTBOMO07572	3.553	1.82888	3.31553e-29	1.90587e-26	yes	up	101.51	48.83	46.44	162.18	209.02	192.67	65.5933	187.957
KWMTBOMO15649	3.493	1.80435	3.41338e-29	1.90587e-26	yes	up	36.03	18.31	18.74	73.02	88.27	75.25	24.36	78.8467
KWMTBOMO01580	14.383	3.8463	7.63957e-29	4.0286e-26	yes	up	3.08	2.34	2.89	29.31	46.51	25.2	2.77	33.6733
KWMTBOMO00238	0.25	-1.99916	1.08151e-28	5.24819e-26	yes	down	695.85	422.75	372.26	75.59	114.82	119.48	496.953	103.297
KWMTBOMO11850	5.833	2.54423	1.10581e-28	5.24819e-26	yes	up	198.23	97	111.33	674.25	672.21	489.8	135.52	612.087
KWMTBOMO03220	0.004	-7.95737	2.66329e-28	1.20381e-25	yes	down	27.33	7.4	9.92	0.06	0.06	0	14.8833	0.04
KWMTBOMO03671	11.666	3.54425	1.8454e-27	7.96205e-25	yes	up	5.57	4.03	3.46	22.52	50.81	56.3	4.35333	43.21
KWMTBOMO02481	0.069	-3.84826	2.83812e-27	1.17128e-24	yes	down	27.35	8.97	9.36	0.49	1.35	0.68	15.2267	0.84
KWMTBOMO12869	4.084	2.03013	1.05635e-26	4.17786e-24	yes	up	125.2	93.03	89.5	310.87	391.09	333.78	102.577	345.247
KWMTBOMO09262	5.435	2.44215	8.42217e-26	3.19773e-23	yes	up	83.64	41.08	27.75	214.61	245.06	187.8	50.8233	215.823
KWMTBOMO11061	3.33	1.73557	1.14235e-25	4.17046e-23	yes	up	156.26	97.16	90.5	292.25	355.79	298.82	114.64	315.62
KWMTBOMO11849	5.695	2.50962	2.89633e-25	1.01822e-22	yes	up	185.36	88.38	105.56	658.08	634.58	421.17	126.433	571.277
KWMTBOMO13744	14.357	3.84373	7.80728e-25	2.64667e-22	yes	up	2.99	1.17	0.94	25.18	17.81	12.32	1.7	18.4367
KWMTBOMO02583	3.372	1.75345	9.77094e-25	3.19813e-22	yes	up	54.64	28.53	26.45	98	109.96	100.2	36.54	102.72
KWMTBOMO16204	5.809	2.53825	1.90564e-24	6.02946e-22	yes	up	14.22	5.9	5.48	46.41	42.89	32.66	8.53333	40.6533
KWMTBOMO05448	55.01	5.78163	2.23681e-24	6.84898e-22	yes	up	0.48	0.44	0.2	20.69	19.26	10.65	0.373333	16.8667
KWMTBOMO07819	0.217	-2.20386	3.90157e-24	1.1573e-21	yes	down	57.36	23.77	25.62	5.11	6.42	6.76	35.5833	6.09667
KWMTBOMO14066	4.627	2.21014	4.15674e-24	1.19563e-21	yes	up	78.14	60.59	60.48	258.13	293.04	220.18	66.4033	257.117
KWMTBOMO08828	3.124	1.64354	5.36954e-24	1.49905e-21	yes	up	23.05	11.98	10.88	34.45	40.16	41.94	15.3033	38.85
KWMTBOMO09190	6.164	2.62392	8.52517e-24	2.31203e-21	yes	up	27.39	13.96	15.49	109.87	102.71	68.82	18.9467	93.8
KWMTBOMO06516	3.733	1.90024	9.15355e-24	2.41349e-21	yes	up	3.71	2.08	1.82	7.1	9.09	8.59	2.53667	8.26
KWMTBOMO16484	9.286	3.21507	1.90808e-23	4.895e-21	yes	up	2.06	1.83	1.42	9.92	18.84	14.68	1.77	14.48
KWMTBOMO04455	16.442	4.0393	3.63158e-23	9.0713e-21	yes	up	0.64	0.77	0.78	14.03	8.45	8.39	0.73	10.29
KWMTBOMO14414	4.369	2.12736	2.05339e-22	4.99764e-20	yes	up	44.64	16.69	20.29	76.68	108.17	78.85	27.2067	87.9
KWMTBOMO03200	0.295	-1.76159	2.978e-22	7.06679e-20	yes	down	62.02	34.59	30.26	6.8	11.73	12.57	42.29	10.3667
KWMTBOMO09250	0.283	-1.82021	1.46142e-19	3.38338e-17	yes	down	899.76	576.07	597.32	180.75	151.66	155.7	691.05	162.703
KWMTBOMO00397	3.468	1.79413	1.76983e-19	3.99982e-17	yes	up	68	26.99	29.76	96.46	137.09	103.47	41.5833	112.34
KWMTBOMO06354	0.33	-1.59861	2.32808e-19	5.13911e-17	yes	down	110.52	63.68	59.11	18.99	24.84	19.48	77.77	21.1033
KWMTBOMO04237	0.383	-1.38339	5.2631e-19	1.11901e-16	yes	down	791.05	474.52	492.12	177.31	198.16	185.27	585.897	186.913
KWMTBOMO05067	4	1.99995	5.30504e-19	1.11901e-16	yes	up	34.38	20.33	24.55	91.67	90.23	78.89	26.42	86.93
KWMTBOMO09925	18.68	4.22344	1.20273e-18	2.48181e-16	yes	up	0.73	0.51	0.39	11.64	5.45	6.87	0.543333	7.98667
KWMTBOMO16289	0.238	-2.07071	3.98782e-18	8.05369e-16	yes	down	25.13	8.14	10.75	2.54	3.22	3.05	14.6733	2.93667
KWMTBOMO11614	3.067	1.61662	9.04497e-18	1.78864e-15	yes	up	56.22	34.87	36.61	102.62	112.5	105.54	42.5667	106.887
KWMTBOMO04149	5.663	2.50164	1.19649e-17	2.31776e-15	yes	up	8.85	3.26	4.11	16.93	27.11	29.07	5.40667	24.37
KWMTBOMO05216	8.754	3.12995	1.43279e-17	2.72e-15	yes	up	3.49	6.19	5.69	30.76	38.56	56.82	5.12333	42.0467
KWMTBOMO05170	2.587	1.37106	1.7896e-17	3.33076e-15	yes	up	10.62	5.37	6.14	13.87	17.22	15.96	7.37667	15.6833
KWMTBOMO14387	0.203	-2.29841	2.18912e-17	3.99598e-15	yes	down	16.33	9.43	8.61	1.41	2.56	1.54	11.4567	1.83667
KWMTBOMO10024	2.997	1.58369	2.3525e-17	4.2132e-15	yes	up	61.58	40.74	35.17	109.24	130.27	106.28	45.83	115.263
KWMTBOMO08827	6.891	2.78462	4.12711e-17	7.25455e-15	yes	up	25.36	36.33	27.55	223.35	161.03	163.47	29.7467	182.617
KWMTBOMO16423	4.806	2.26496	5.06781e-17	8.74612e-15	yes	up	33.88	12.92	14.94	95.28	78.48	57.67	20.58	77.1433
KWMTBOMO02584	3.18	1.66896	5.21483e-17	8.83914e-15	yes	up	25.1	18.37	15.82	56.42	78.45	65.43	19.7633	66.7667
KWMTBOMO04668	3.457	1.78961	7.05523e-17	1.17488e-14	yes	up	56.35	32.12	28.79	118.16	108.69	96.88	39.0867	107.91
KWMTBOMO12773	4.67	2.22347	1.81119e-16	2.96411e-14	yes	up	3.29	1.4	1.25	7.05	8.77	6.17	1.98	7.33
KWMTBOMO02585	28.204	4.81785	2.03077e-16	3.25202e-14	yes	up	0.22	0.13	0	2.9	2.97	2.14	0.116667	2.67
KWMTBOMO08486	0.288	-1.79345	2.05564e-16	3.25202e-14	yes	down	20.06	9.31	11.87	4.62	5.87	4.66	13.7467	5.05
KWMTBOMO03950	3.324	1.73295	3.46763e-16	5.39585e-14	yes	up	93.3	42.04	43.56	124.94	202.25	144.94	59.6333	157.377
KWMTBOMO13884	2.562	1.35726	4.25958e-16	6.454e-14	yes	up	218.39	121.66	118.38	253.35	369.78	331.54	152.81	318.223
KWMTBOMO13917	3.72	1.89511	4.28363e-16	6.454e-14	yes	up	20.74	7.52	8.18	35.1	38.57	33.87	12.1467	35.8467
KWMTBOMO01796	2.865	1.51875	6.19134e-16	9.18253e-14	yes	up	236.24	158.28	142	416.49	479.3	375.36	178.84	423.717
KWMTBOMO15274	4.514	2.17432	8.43087e-16	1.22221e-13	yes	up	16.4	6.68	6.53	35.98	38.42	29.31	9.87	34.57
KWMTBOMO01304	5.211	2.38153	8.49833e-16	1.22221e-13	yes	up	136.56	121	101.29	657.85	542.13	350.58	119.617	516.853
KWMTBOMO02193	15.976	3.99784	1.28056e-15	1.81419e-13	yes	up	0.55	0.4	0.2	2.94	5.33	8.21	0.383333	5.49333
KWMTBOMO13297	0.335	-1.57886	1.81829e-15	2.53812e-13	yes	down	30.54	17.49	17.82	5.87	6.42	6.46	21.95	6.25
KWMTBOMO16680	0.01	-6.67707	2.10399e-15	2.89436e-13	yes	down	4.51	1.75	0.96	0.03	0.02	0.01	2.40667	0.02
KWMTBOMO02157	6.601	2.7226	2.47285e-15	3.35319e-13	yes	up	18.72	8.66	7.19	80.29	55.98	37.67	11.5233	57.98
KWMTBOMO06580	3.437	1.78117	3.22224e-15	4.30782e-13	yes	up	608.63	611.7	621.6	2015.15	1585.26	1936.64	613.977	1845.68
KWMTBOMO15918	2.98	1.5752	3.50726e-15	4.62374e-13	yes	up	4.27	3.3	3.32	8.89	9.42	9.58	3.63	9.29667
KWMTBOMO09537	3.312	1.72778	6.23444e-15	8.10649e-13	yes	up	24.46	13.13	10.29	39.26	47.06	40.39	15.96	42.2367
KWMTBOMO03996	0.195	-2.35834	6.33316e-15	8.12356e-13	yes	down	35.13	43.95	35.1	6.55	6.73	6.6	38.06	6.62667
KWMTBOMO06772	3.82	1.93338	7.73522e-15	9.78969e-13	yes	up	725.8	602.99	411.36	2075.95	1910.85	1479.16	580.05	1821.99
KWMTBOMO02944	3.482	1.79992	7.97289e-15	9.95772e-13	yes	up	10.64	5.96	4.51	20.23	18.34	20.51	7.03667	19.6933
KWMTBOMO15870	3.25	1.70035	1.15249e-14	1.42071e-12	yes	up	40.07	18.17	19.32	61.29	76.62	56.54	25.8533	64.8167
KWMTBOMO10241	2.695	1.43034	1.49406e-14	1.81816e-12	yes	up	12.92	5.77	6.65	14.61	21.14	19.97	8.44667	18.5733
KWMTBOMO13923	0.308	-1.69981	1.54221e-14	1.85299e-12	yes	down	447.7	189.59	225.01	46.33	85.72	83.57	287.433	71.8733
KWMTBOMO00735	3.47	1.79506	1.92553e-14	2.28464e-12	yes	up	18.65	10.56	10.95	35.86	36.81	37.55	13.3867	36.74
KWMTBOMO05641	4.741	2.2451	2.17692e-14	2.55102e-12	yes	up	8.78	10.55	9.43	37.35	48.23	36.3	9.58667	40.6267
KWMTBOMO14982	2.675	1.41963	2.93718e-14	3.39997e-12	yes	up	48.23	21.67	27.41	62.43	68.45	65.6	32.4367	65.4933
KWMTBOMO01075	3.102	1.63321	3.4192e-14	3.91024e-12	yes	up	372.92	200.15	183.06	696.53	678.17	507.6	252.043	627.433
KWMTBOMO04781	2.411	1.26953	3.93117e-14	4.44223e-12	yes	up	31.95	18.79	17.48	51.72	56.48	51.87	22.74	53.3567
KWMTBOMO04987	3.14	1.65081	4.20511e-14	4.69588e-12	yes	up	61.83	43	36.4	127.93	141.81	99.41	47.0767	123.05
KWMTBOMO16358	0.216	-2.20817	5.94939e-14	6.56647e-12	yes	down	19.91	15.56	16.07	3.71	3.44	2.3	17.18	3.15
KWMTBOMO13286	8.012	3.00211	7.2648e-14	7.92615e-12	yes	up	1.15	2.16	1.74	15.25	8.47	11.76	1.68333	11.8267
KWMTBOMO00107	3.075	1.62081	7.35304e-14	7.93125e-12	yes	up	80.03	51.99	70.68	159.92	166.39	157.8	67.5667	161.37
KWMTBOMO04607	2.848	1.50986	9.03622e-14	9.63728e-12	yes	up	103.21	59.89	58.55	163.48	180.84	153.84	73.8833	166.053
KWMTBOMO03677	5.137	2.3608	1.01128e-13	1.06657e-11	yes	up	29.33	12.73	16.22	108.87	68.8	49.26	19.4267	75.6433
KWMTBOMO11730	3.791	1.9225	1.16773e-13	1.21803e-11	yes	up	23.95	9.59	8.9	39.54	49.92	35.26	14.1467	41.5733
KWMTBOMO13587	3.88	1.9562	1.21801e-13	1.25666e-11	yes	up	28.41	8.16	14.28	42.85	56.25	46.42	16.95	48.5067
KWMTBOMO03585	0.43	-1.21716	1.24162e-13	1.26726e-11	yes	down	80.71	39.94	45.48	16.18	22.47	19.59	55.3767	19.4133
KWMTBOMO04235	0.295	-1.76362	1.43939e-13	1.45347e-11	yes	down	229.55	72.22	90.29	29.54	29.98	29.75	130.687	29.7567
KWMTBOMO00148	0.126	-2.98321	1.73533e-13	1.72979e-11	yes	down	6.18	9.01	9.16	0.96	0.74	1.41	8.11667	1.03667
KWMTBOMO02830	4.901	2.29312	1.74947e-13	1.72979e-11	yes	up	1.04	0.48	0.66	2.48	2.89	3.57	0.726667	2.98
KWMTBOMO11989	2.702	1.43397	2.28373e-13	2.23476e-11	yes	up	23.93	10.58	12.9	28.11	41.49	34.44	15.8033	34.68
KWMTBOMO07065	0.045	-4.48789	2.72093e-13	2.63541e-11	yes	down	4.94	2.52	3.44	0.04	0.16	0.21	3.63333	0.136667
KWMTBOMO09411	4.171	2.06033	3.64741e-13	3.4971e-11	yes	up	6.65	2.6	2.43	13.1	13.87	10.89	3.89333	12.62
KWMTBOMO15337	0.305	-1.71169	4.32362e-13	4.10398e-11	yes	down	18.65	14.78	13.26	5.02	4.03	3.73	15.5633	4.26
KWMTBOMO16636	0.255	-1.97183	4.60587e-13	4.3286e-11	yes	down	38.08	32.88	28.8	6.39	7.88	7.47	33.2533	7.24667
KWMTBOMO05637	3.938	1.97741	5.2296e-13	4.86661e-11	yes	up	2.66	2.9	2.84	8.98	11.42	9.21	2.8	9.87
KWMTBOMO14686	4.094	2.03339	6.71213e-13	6.18559e-11	yes	up	243.31	279.85	243.08	1018.4	932.88	789.83	255.413	913.703
KWMTBOMO13412	0.151	-2.72425	7.46141e-13	6.76281e-11	yes	down	8.92	3.6	5.98	0.59	0.59	1.13	6.16667	0.77
KWMTBOMO06605	3.946	1.98033	7.48098e-13	6.76281e-11	yes	up	1.62	0.66	0.76	2.91	5.15	3.44	1.01333	3.83333
KWMTBOMO03567	0.209	-2.25728	9.7155e-13	8.69995e-11	yes	down	23.37	6.37	7.25	1.17	2.4	2.38	12.33	1.98333
KWMTBOMO00928	3.666	1.87413	1.21826e-12	1.08073e-10	yes	up	34.19	23.74	24.86	104.49	73.77	67.49	27.5967	81.9167
KWMTBOMO09813	3.342	1.74051	1.6747e-12	1.47188e-10	yes	up	86.9	77.85	58.29	215.26	220.11	180.66	74.3467	205.343
KWMTBOMO02480	0.299	-1.73937	1.96639e-12	1.71238e-10	yes	down	10.63	6.12	5.84	1.54	2.29	1.68	7.53	1.83667
KWMTBOMO00964	0.102	-3.2974	2.05165e-12	1.77039e-10	yes	down	3.16	1.02	1.66	0.21	0.11	0.12	1.94667	0.146667
KWMTBOMO02845	2.32	1.21415	2.53477e-12	2.16757e-10	yes	up	110.67	60.12	52.27	124.58	155.23	136.52	74.3533	138.777
KWMTBOMO13699	0.192	-2.38058	2.85299e-12	2.41791e-10	yes	down	8.01	2.29	2.73	0.66	0.88	0.36	4.34333	0.633333
KWMTBOMO04302	3.282	1.71445	3.39837e-12	2.85463e-10	yes	up	7.35	4.44	5.37	14.79	17.76	14.34	5.72	15.63
KWMTBOMO11446	0.398	-1.32882	3.43661e-12	2.8587e-10	yes	down	1053.11	759.34	802.28	293.11	288.74	303.98	871.577	295.277
KWMTBOMO10547	2.352	1.23404	3.46345e-12	2.8587e-10	yes	up	140.23	89.21	87.86	187.96	234.18	192.21	105.767	204.783
KWMTBOMO14819	0.33	-1.60042	3.80913e-12	3.11692e-10	yes	down	87.47	78.7	80.13	19.1	26.39	26.31	82.1	23.9333
KWMTBOMO07930	2.663	1.41305	5.13449e-12	4.16552e-10	yes	up	29.44	17.42	16.06	41.76	51.19	44.39	20.9733	45.78
KWMTBOMO09312	2.409	1.26816	5.78745e-12	4.61717e-10	yes	up	346.16	281.94	210.83	519.21	585.06	539.41	279.643	547.893
KWMTBOMO15620	4.336	2.11645	5.78849e-12	4.61717e-10	yes	up	19.08	6.67	6.32	29.53	47.07	29.93	10.69	35.51
KWMTBOMO01031	0.492	-1.02287	6.1478e-12	4.86291e-10	yes	down	420.69	232.62	260.57	110.76	128.72	137.04	304.627	125.507
KWMTBOMO04546	2.51	1.32793	7.15511e-12	5.58949e-10	yes	up	73.18	47.73	39.07	113.5	118.37	100.38	53.3267	110.75
KWMTBOMO06066	0.281	-1.83278	7.18413e-12	5.58949e-10	yes	down	31.6	11.54	12.05	4.41	3.86	3.63	18.3967	3.96667
KWMTBOMO13698	0.351	-1.51066	7.7819e-12	5.97294e-10	yes	down	246.33	122.29	127.01	52.5	48.16	37.24	165.21	45.9667
KWMTBOMO06402	2.696	1.43084	7.80283e-12	5.97294e-10	yes	up	14.22	10.4	8.32	25.45	23.79	25.19	10.98	24.81
KWMTBOMO04830	0.257	-1.96207	8.96059e-12	6.80431e-10	yes	down	8.03	5.19	6.16	1.07	1.63	1.17	6.46	1.29
KWMTBOMO01091	3.264	1.70642	1.05239e-11	7.92802e-10	yes	up	172.3	83.21	88.58	285.92	312.06	248.65	114.697	282.21
KWMTBOMO10970	3.649	1.86752	1.26208e-11	9.43283e-10	yes	up	7.97	2.59	2.75	11.89	13.74	11.66	4.43667	12.43
KWMTBOMO04489	0.36	-1.47344	1.32315e-11	9.812e-10	yes	down	510.15	191.98	188.47	73.29	97.48	77.95	296.867	82.9067
KWMTBOMO13647	5.78	2.53101	1.36447e-11	1.004e-09	yes	up	3.73	6.38	4.8	19.17	31.01	28.83	4.97	26.3367
KWMTBOMO15908	3.249	1.70014	1.50746e-11	1.10068e-09	yes	up	17.11	11.56	13.75	36.18	48.79	35.53	14.14	40.1667
KWMTBOMO12499	3.677	1.87842	1.56245e-11	1.13212e-09	yes	up	40.44	11.45	9.5	50.83	66.38	51.39	20.4633	56.2
KWMTBOMO05045	57.892	5.8553	1.70634e-11	1.22701e-09	yes	up	0.02	0	0.05	1.12	0.72	1.29	0.0233333	1.04333
KWMTBOMO11632	3.335	1.7378	1.85679e-11	1.32516e-09	yes	up	23.45	18.55	17.15	50.3	58.3	54.37	19.7167	54.3233
KWMTBOMO00793	2.755	1.46227	3.06725e-11	2.17271e-09	yes	up	50.06	30.44	27.39	91.17	84.45	66.69	35.9633	80.77
KWMTBOMO11111	2.607	1.38215	3.16237e-11	2.2235e-09	yes	up	112.23	51.35	50.98	155.98	172.27	126.8	71.52	151.683
KWMTBOMO11701	11.19	3.4842	3.25378e-11	2.27095e-09	yes	up	0.13	0.01	0.04	0.59	0.52	0.39	0.06	0.5
KWMTBOMO10662	2.905	1.53841	3.6089e-11	2.50041e-09	yes	up	42.53	22.51	24.32	51.27	54.28	45.56	29.7867	50.37
KWMTBOMO13745	2.969	1.56993	3.74221e-11	2.57399e-09	yes	up	181.44	63.87	69.37	231.02	287.98	201.09	104.893	240.03
KWMTBOMO02433	5.101	2.3507	4.35339e-11	2.96621e-09	yes	up	7.28	2.31	2.24	9.69	22.62	11.11	3.94333	14.4733
KWMTBOMO03598	2.276	1.18668	4.37494e-11	2.96621e-09	yes	up	28.69	15.15	11.68	49.57	56.21	41.35	18.5067	49.0433
KWMTBOMO08578	2.07	1.04955	4.67988e-11	3.15046e-09	yes	up	110.8	56.88	63.91	116.4	149.43	127.64	77.1967	131.157
KWMTBOMO14237	0.296	-1.75712	4.98241e-11	3.3305e-09	yes	down	59.2	57	57.64	11.32	18.13	16.36	57.9467	15.27
KWMTBOMO13179	0.435	-1.20191	6.20635e-11	4.11962e-09	yes	down	523.3	345.89	372.34	115.41	162.03	185	413.843	154.147
KWMTBOMO10340	5.096	2.34934	6.28918e-11	4.14562e-09	yes	up	1.59	2.7	2.84	10.55	11.7	11.68	2.37667	11.31
KWMTBOMO07761	0.371	-1.42987	7.09269e-11	4.64302e-09	yes	down	6.55	3.26	3.49	0.95	1.36	1.78	4.43333	1.36333
KWMTBOMO07068	0.246	-2.026	7.46415e-11	4.85272e-09	yes	down	198.96	277.66	237.49	52.45	54.65	56.52	238.037	54.54
KWMTBOMO09311	2.739	1.4534	8.03537e-11	5.18855e-09	yes	up	18.1	5.89	5.98	17.23	25.69	21.26	9.99	21.3933
KWMTBOMO16419	2.394	1.25958	8.22127e-11	5.27272e-09	yes	up	6.92	4.83	4.42	10.04	13.07	10.8	5.39	11.3033
KWMTBOMO02035	12.193	3.60799	9.88526e-11	6.29738e-09	yes	up	2.09	1.07	0.72	12.85	12.27	12.22	1.29333	12.4467
KWMTBOMO07192	0.449	-1.15566	1.00335e-10	6.3492e-09	yes	down	22.51	13.78	11.97	3.5	5.33	5.21	16.0867	4.68
KWMTBOMO11862	2.642	1.40163	1.01299e-10	6.36778e-09	yes	up	66.42	54.32	57.07	131.66	153.18	127.14	59.27	137.327
KWMTBOMO04625	4.926	2.30042	1.05662e-10	6.59833e-09	yes	up	3.28	2.77	2.15	15.89	8.38	8.27	2.73333	10.8467
KWMTBOMO06135	2.459	1.29813	1.11961e-10	6.94596e-09	yes	up	341.94	273.73	247.79	613.76	616.62	580.78	287.82	603.72
KWMTBOMO05435	3.457	1.78957	1.15902e-10	7.14376e-09	yes	up	2.82	1.05	1.48	5.57	5.3	3.94	1.78333	4.93667
KWMTBOMO02101	7.371	2.8819	1.59312e-10	9.75605e-09	yes	up	0.57	0.56	0.26	3.81	2.08	1.91	0.463333	2.6
KWMTBOMO11114	0.15	-2.74178	1.62215e-10	9.87015e-09	yes	down	19.35	16.65	16.51	2.51	2.88	1.25	17.5033	2.21333
KWMTBOMO02941	2.521	1.33404	2.31755e-10	1.39693e-08	yes	up	156.67	115.78	117.44	274.46	277.83	252.95	129.963	268.413
KWMTBOMO07727	2.763	1.46625	2.32528e-10	1.39693e-08	yes	up	38.65	16.3	18.07	51.85	59.86	52.78	24.34	54.83
KWMTBOMO11072	0.402	-1.31369	2.72321e-10	1.62571e-08	yes	down	68.94	39.07	39.39	11.66	18.36	20.67	49.1333	16.8967
KWMTBOMO01522	0.268	-1.89862	3.00965e-10	1.78547e-08	yes	down	709.39	477.94	514.86	59.98	165.93	173.19	567.397	133.033
KWMTBOMO14165	0.165	-2.59531	3.17304e-10	1.87071e-08	yes	down	9.22	4.99	4.37	0.87	0.55	0.74	6.19333	0.72
KWMTBOMO01043	3.354	1.74603	3.22436e-10	1.88924e-08	yes	up	85.04	35.85	38.57	171.05	142.4	97.64	53.1533	137.03
KWMTBOMO12694	0.137	-2.86911	3.86983e-10	2.25352e-08	yes	down	51.55	98.07	62.56	12.19	7.23	6.17	70.7267	8.53
KWMTBOMO03213	2.189	1.13053	4.06483e-10	2.34596e-08	yes	up	7.97	5.32	5.27	9.13	11.78	13.54	6.18667	11.4833
KWMTBOMO06082	2.732	1.45006	4.07799e-10	2.34596e-08	yes	up	108.72	95.73	99.41	239.84	250.61	225.67	101.287	238.707
KWMTBOMO01526	0.386	-1.37182	4.3059e-10	2.44924e-08	yes	down	21.18	10.77	11.88	3.88	4.87	5.2	14.61	4.65
KWMTBOMO04878	2.249	1.16909	4.30913e-10	2.44924e-08	yes	up	58.18	29.03	29.45	58.71	85.25	68.28	38.8867	70.7467
KWMTBOMO07444	3.052	1.60953	4.5955e-10	2.59646e-08	yes	up	7.27	6.64	8.03	18.4	19.6	22.45	7.31333	20.15
KWMTBOMO11092	4.111	2.03952	4.75077e-10	2.6683e-08	yes	up	11.11	8.86	5.15	35.37	24.9	23.59	8.37333	27.9533
KWMTBOMO01281	0.485	-1.04542	6.62607e-10	3.69968e-08	yes	down	136.21	69.14	72.46	27.77	40.68	41.1	92.6033	36.5167
KWMTBOMO07931	2.2	1.1372	6.94916e-10	3.85739e-08	yes	up	18.77	10.36	9.53	21.9	24.08	23.28	12.8867	23.0867
KWMTBOMO07760	2.068	1.048	8.4658e-10	4.67194e-08	yes	up	75.44	47.01	48.09	88.66	110.25	94.57	56.8467	97.8267
KWMTBOMO02718	2.175	1.12092	9.06458e-10	4.97347e-08	yes	up	131.02	67.2	65.99	140.2	173.79	136.2	88.07	150.063
KWMTBOMO08642	2.583	1.36889	9.70909e-10	5.29648e-08	yes	up	50.15	21.76	20.83	67.29	67.85	52.57	30.9133	62.57
KWMTBOMO08009	6.25	2.6439	9.96558e-10	5.40533e-08	yes	up	0.92	0.67	0.61	4.22	4.06	3.06	0.733333	3.78
KWMTBOMO13511	0.226	-2.14545	1.03398e-09	5.57643e-08	yes	down	5.37	5.79	5.38	1.14	1.07	1.11	5.51333	1.10667
KWMTBOMO07977	4.536	2.18152	1.04161e-09	5.58588e-08	yes	up	86.01	18.42	17.61	141.85	123.6	110.23	40.68	125.227
KWMTBOMO08581	2.702	1.43391	1.07675e-09	5.74185e-08	yes	up	282.25	262.48	273.29	617.65	692.65	651.14	272.673	653.813
KWMTBOMO15650	6.419	2.68238	1.15572e-09	6.12856e-08	yes	up	2.45	2.65	1.33	15.31	11.33	8.16	2.14333	11.6
KWMTBOMO04789	2.442	1.28825	1.27206e-09	6.70797e-08	yes	up	87.18	65.48	58.7	149.32	160.52	124.78	70.4533	144.873
KWMTBOMO02133	2.256	1.17358	1.28698e-09	6.74918e-08	yes	up	46.42	24.22	24.94	61.35	67.68	50.05	31.86	59.6933
KWMTBOMO05066	2.268	1.18149	1.48751e-09	7.75796e-08	yes	up	57.76	39.28	31.08	74.15	89.5	81.58	42.7067	81.7433
KWMTBOMO01193	2.904	1.53806	1.54076e-09	7.99173e-08	yes	up	6.33	2.06	2.87	6.18	9.75	10.61	3.75333	8.84667
KWMTBOMO09867	0.484	-1.04696	1.62619e-09	8.38903e-08	yes	down	1117.51	722.29	725.79	343.3	367.87	325.92	855.197	345.697
KWMTBOMO02353	2.202	1.13885	1.64261e-09	8.42794e-08	yes	up	11.21	11.96	9.9	22.68	23.24	20.55	11.0233	22.1567
KWMTBOMO00840	2.518	1.33209	1.95815e-09	9.99286e-08	yes	up	11.7	6.65	6.42	15.55	18.49	16.95	8.25667	16.9967
KWMTBOMO05640	5.786	2.53264	1.98945e-09	1.00983e-07	yes	up	3.03	0.97	1.33	9.55	10	4.06	1.77667	7.87
KWMTBOMO11110	2.138	1.09598	2.13189e-09	1.07638e-07	yes	up	49.74	23.97	25.49	57.85	58.81	54.66	33.0667	57.1067
KWMTBOMO02745	0.301	-1.73209	2.21929e-09	1.11458e-07	yes	down	8.08	3.62	3.65	1.49	1.17	0.97	5.11667	1.21
KWMTBOMO12794	2.014	1.01032	2.2713e-09	1.13469e-07	yes	up	112.93	70.35	66.38	124.63	153.75	134.97	83.22	137.783
KWMTBOMO09939	2.645	1.40347	2.40697e-09	1.19617e-07	yes	up	29.8	19.48	15.59	47.36	52.22	39.84	21.6233	46.4733
KWMTBOMO08097	0.408	-1.29198	2.62131e-09	1.29591e-07	yes	down	124.12	54.08	53.26	18.96	25.47	28.43	77.1533	24.2867
KWMTBOMO05926	3.392	1.76201	2.66321e-09	1.3098e-07	yes	up	132.96	127.87	123.5	481.46	343.91	294.83	128.11	373.4
KWMTBOMO07140	2.087	1.06153	2.72311e-09	1.33236e-07	yes	up	63.84	45.2	36.66	76.18	91.29	83.87	48.5667	83.78
KWMTBOMO02865	4.33	2.11451	2.80288e-09	1.36435e-07	yes	up	2.28	1.68	2.56	8.9	6.95	8.19	2.17333	8.01333
KWMTBOMO02132	3.523	1.81671	2.8566e-09	1.38341e-07	yes	up	2.98	1.62	2.74	6.2	7.87	7.76	2.44667	7.27667
KWMTBOMO05861	0.123	-3.02879	2.94495e-09	1.41896e-07	yes	down	9.96	14.57	7.3	1.4	0.93	1.09	10.61	1.14
KWMTBOMO14241	0.323	-1.63154	2.99368e-09	1.43515e-07	yes	down	8.24	5.09	5.81	1.63	1.45	2.09	6.38	1.72333
KWMTBOMO03152	2.755	1.46222	3.13456e-09	1.49514e-07	yes	up	9.73	7.49	8.46	20.41	17.79	21.83	8.56	20.01
KWMTBOMO08861	2.284	1.19179	3.22342e-09	1.52983e-07	yes	up	54.8	34.2	33.49	70.19	87.56	70.29	40.83	76.0133
KWMTBOMO12659	2.253	1.17177	3.37275e-09	1.59274e-07	yes	up	46.49	31.26	27.82	68.57	71.04	59.01	35.19	66.2067
KWMTBOMO12474	0.332	-1.59169	3.81248e-09	1.78197e-07	yes	down	23.14	9.81	9.66	2.57	3.39	5.4	14.2033	3.78667
KWMTBOMO08396	2.751	1.45989	3.83481e-09	1.78197e-07	yes	up	25.26	10.07	10.36	36.14	34.38	27.27	15.23	32.5967
KWMTBOMO12587	2.093	1.06537	3.84854e-09	1.78197e-07	yes	up	38.24	17.66	18.02	34.91	47.1	42.45	24.64	41.4867
KWMTBOMO14480	0.442	-1.17885	3.9805e-09	1.83412e-07	yes	down	39.17	29.2	28.37	10.18	13.37	13.75	32.2467	12.4333
KWMTBOMO10130	2.944	1.55756	4.01119e-09	1.83934e-07	yes	up	4.86	3.08	3.01	10.97	8.26	7.21	3.65	8.81333
KWMTBOMO05976	2.56	1.3563	4.22871e-09	1.92976e-07	yes	up	12.06	6.49	6.67	20.4	17.12	14.67	8.40667	17.3967
KWMTBOMO03904	0.408	-1.29445	5.07472e-09	2.30475e-07	yes	down	96.62	69.23	65.52	28.68	27.99	22.34	77.1233	26.3367
KWMTBOMO03522	0.417	-1.26138	5.13434e-09	2.32072e-07	yes	down	68.77	24.84	27.6	10.13	15.83	12.69	40.4033	12.8833
KWMTBOMO06961	2.632	1.39596	5.72341e-09	2.57472e-07	yes	up	51.39	38.98	37.69	104.73	98.57	78.44	42.6867	93.9133
KWMTBOMO02161	3.434	1.78001	5.90556e-09	2.64413e-07	yes	up	6.28	2.24	2.11	8.49	12.64	7.12	3.54333	9.41667
KWMTBOMO05426	2.579	1.36654	6.37864e-09	2.84254e-07	yes	up	24.99	16.6	12.81	33.72	46.43	34.9	18.1333	38.35
KWMTBOMO15838	5.09	2.3478	6.52625e-09	2.89473e-07	yes	up	0.42	0.37	0.62	1.55	2.28	2.48	0.47	2.10333
KWMTBOMO00279	2.106	1.07426	6.7803e-09	2.99343e-07	yes	up	630.61	484.93	519.12	861.99	1002.89	1006.51	544.887	957.13
KWMTBOMO13721	2.4	1.26317	6.93497e-09	3.04753e-07	yes	up	68.9	27.08	27.45	75.5	87.45	67.91	41.1433	76.9533
KWMTBOMO05611	2.854	1.51309	7.09435e-09	3.1032e-07	yes	up	24.92	11.56	9.44	31.13	43.29	28.45	15.3067	34.29
KWMTBOMO05153	2.355	1.23603	7.39368e-09	3.2193e-07	yes	up	37.59	21.14	18.17	46.09	56.36	43.41	25.6333	48.62
KWMTBOMO13882	2.197	1.13536	7.85505e-09	3.40457e-07	yes	up	147.43	112.49	97.06	189.86	244.08	199.57	118.993	211.17
KWMTBOMO13856	2.159	1.1101	8.58655e-09	3.7047e-07	yes	up	29.64	19.09	14.58	34.14	43.83	34.78	21.1033	37.5833
KWMTBOMO02962	2.27	1.18262	9.1577e-09	3.93326e-07	yes	up	280.68	123.68	135.8	335.64	315.54	285.98	180.053	312.387
KWMTBOMO16472	0.27	-1.89146	9.19995e-09	3.9336e-07	yes	down	59.8	19.87	18.52	4.32	6.63	9.32	32.73	6.75667
KWMTBOMO10960	2.716	1.44171	9.87055e-09	4.2014e-07	yes	up	23.32	11.12	7.96	24.41	35.98	30.54	14.1333	30.31
KWMTBOMO03264	3.189	1.67312	1.00768e-08	4.27006e-07	yes	up	14.21	13.44	13.21	45.04	36.35	30.63	13.62	37.34
KWMTBOMO12742	2.567	1.35999	1.12306e-08	4.73782e-07	yes	up	15.67	13.54	10.34	27.19	30.99	27.98	13.1833	28.72
KWMTBOMO09734	0.495	-1.01383	1.16599e-08	4.89716e-07	yes	down	346.01	134.8	146.85	65.04	95.04	85.61	209.22	81.8967
KWMTBOMO13070	2.706	1.4364	1.2461e-08	5.21056e-07	yes	up	17.98	8.86	7.68	21.91	31.12	21.52	11.5067	24.85
KWMTBOMO14983	2.005	1.0039	1.25259e-08	5.21475e-07	yes	up	104.68	61.66	54.73	106.37	137.86	116	73.69	120.077
KWMTBOMO03995	3.424	1.77563	1.30122e-08	5.39352e-07	yes	up	0.96	0.54	0.56	1.78	2.08	1.9	0.686667	1.92
KWMTBOMO06373	4.135	2.04779	1.34048e-08	5.53208e-07	yes	up	13.83	10.84	8.08	47.51	37.62	24.23	10.9167	36.4533
KWMTBOMO05055	2.244	1.16616	1.38133e-08	5.676e-07	yes	up	45.02	21.3	19.34	62.37	62.1	49.98	28.5533	58.15
KWMTBOMO05555	0.288	-1.79573	1.40781e-08	5.75987e-07	yes	down	17.54	11.75	15.04	2.31	4.53	4.17	14.7767	3.67
KWMTBOMO01890	2.31	1.20802	1.52723e-08	6.22143e-07	yes	up	26.62	21.55	15.87	34.71	46.21	43	21.3467	41.3067
KWMTBOMO02907	2.184	1.12691	1.53373e-08	6.22143e-07	yes	up	775.76	614.29	595.13	1155.82	1314.42	1153.93	661.727	1208.06
KWMTBOMO11833	0.419	-1.25612	1.55612e-08	6.25878e-07	yes	down	595.89	520.02	542.68	187.77	222.02	197.51	552.863	202.433
KWMTBOMO07547	2.525	1.33612	1.64109e-08	6.57269e-07	yes	up	36.5	16.39	19.49	39.66	59.12	46.68	24.1267	48.4867
KWMTBOMO04064	5.165	2.36875	1.70653e-08	6.80603e-07	yes	up	11.17	11	4.98	30.81	70.06	22.59	9.05	41.1533
KWMTBOMO03958	2.377	1.24902	1.88982e-08	7.50552e-07	yes	up	29.56	13.55	11.89	35.97	39.52	30.51	18.3333	35.3333
KWMTBOMO05733	2.313	1.20985	1.98334e-08	7.81311e-07	yes	up	3.57	1.93	1.86	4.62	4.98	4.27	2.45333	4.62333
KWMTBOMO07217	3.192	1.67438	1.98373e-08	7.81311e-07	yes	up	17.4	8.58	11.74	37.53	30.72	27.76	12.5733	32.0033
KWMTBOMO09417	2.67	1.41684	2.20119e-08	8.63374e-07	yes	up	13.09	13.42	11.13	22.62	31.61	32.73	12.5467	28.9867
KWMTBOMO01975	0.259	-1.94861	2.33103e-08	9.06808e-07	yes	down	9.78	11.32	4.62	2.23	1.81	1.67	8.57333	1.90333
KWMTBOMO06879	2.892	1.53206	2.39678e-08	9.27745e-07	yes	up	9.81	5.45	4.39	13.92	15.87	16.96	6.55	15.5833
KWMTBOMO10759	0.416	-1.26656	2.4044e-08	9.27745e-07	yes	down	28.55	22.04	19.8	8.25	9.14	7.75	23.4633	8.38
KWMTBOMO12459	0.411	-1.2821	2.43109e-08	9.32658e-07	yes	down	43.53	19.52	20.1	6.29	10.8	12.38	27.7167	9.82333
KWMTBOMO02943	2.365	1.24165	2.43678e-08	9.32658e-07	yes	up	28.92	19.98	20.09	43.9	50.02	41.59	22.9967	45.17
KWMTBOMO05873	2.301	1.20221	2.4602e-08	9.37842e-07	yes	up	301.75	240.54	265.1	567.47	646.85	566.35	269.13	593.557
KWMTBOMO15532	2.658	1.41018	2.48995e-08	9.45382e-07	yes	up	5.88	4.75	4.39	13.07	11.96	10.68	5.00667	11.9033
KWMTBOMO10489	2.327	1.21851	2.61312e-08	9.88198e-07	yes	up	138.22	122.37	115.02	237.53	288.33	237.79	125.203	254.55
KWMTBOMO12263	2.193	1.1329	2.80951e-08	1.05825e-06	yes	up	60.9	36.85	31.09	76.88	88.22	65.36	42.9467	76.82
KWMTBOMO09381	2.55	1.35074	2.83336e-08	1.06302e-06	yes	up	44.02	19.57	18.01	54.69	56.86	49.36	27.2	53.6367
KWMTBOMO01422	0.386	-1.37288	3.08842e-08	1.15414e-06	yes	down	19.75	18.78	17.6	5.71	5.91	7.52	18.71	6.38
KWMTBOMO07295	2.097	1.06805	3.17555e-08	1.18205e-06	yes	up	47.94	30.89	31.63	61.6	67.68	63.01	36.82	64.0967
KWMTBOMO14967	2.288	1.19427	3.31261e-08	1.22079e-06	yes	up	264.82	213.43	190.07	389.25	528.5	376.95	222.773	431.567
KWMTBOMO16237	2.657	1.41	3.31582e-08	1.22079e-06	yes	up	4.38	1.86	1.96	6.18	5.55	5.11	2.73333	5.61333
KWMTBOMO08824	2.329	1.21988	3.31819e-08	1.22079e-06	yes	up	73.41	34.1	33.34	72.49	108.55	77.75	46.95	86.2633
KWMTBOMO00182	2.776	1.47293	3.54033e-08	1.29249e-06	yes	up	1.35	1.02	1.12	2.44	3.01	2.84	1.16333	2.76333
KWMTBOMO12741	2.396	1.26077	3.84226e-08	1.39735e-06	yes	up	17.75	15.32	14.82	32.21	34.16	31.78	15.9633	32.7167
KWMTBOMO05564	2.279	1.18842	3.87638e-08	1.40437e-06	yes	up	120.31	45.44	48.04	119.32	146.29	113.43	71.2633	126.347
KWMTBOMO04076	3.332	1.73631	4.01106e-08	1.44764e-06	yes	up	10.42	4.72	4.53	19.38	19.65	12.29	6.55667	17.1067
KWMTBOMO06246	2.282	1.19045	4.53664e-08	1.62497e-06	yes	up	12.54	10.58	9.53	24.02	20.76	21.61	10.8833	22.13
KWMTBOMO02964	0.016	-5.97818	4.77256e-08	1.70305e-06	yes	down	6.99	0.75	0.81	0.04	0.06	0	2.85	0.0333333
KWMTBOMO06330	2.247	1.1681	5.18705e-08	1.83589e-06	yes	up	10.74	8.04	8.58	16.48	17.47	15.59	9.12	16.5133
KWMTBOMO04257	2.954	1.56274	5.19227e-08	1.83589e-06	yes	up	9.39	7.47	6.99	25.42	17.86	15.81	7.95	19.6967
KWMTBOMO03563	0.006	-7.31176	5.20286e-08	1.83589e-06	yes	down	1.15	1.02	0.95	0	0	0	1.04	0
KWMTBOMO11070	0.495	-1.01519	5.4447e-08	1.91411e-06	yes	down	34.61	14.46	14.79	5.95	8.32	9.81	21.2867	8.02667
KWMTBOMO10898	2.436	1.2844	5.56897e-08	1.95058e-06	yes	up	28.2	11.94	13.03	31.59	39.23	31.16	17.7233	33.9933
KWMTBOMO04333	0.293	-1.76949	6.07865e-08	2.1135e-06	yes	down	7.52	4.3	5.18	0.61	1.71	2.2	5.66667	1.50667
KWMTBOMO05872	2.35	1.23248	6.35512e-08	2.20156e-06	yes	up	133	99.1	103.85	324.78	277.05	235.93	111.983	279.253
KWMTBOMO12911	0.385	-1.3752	6.46656e-08	2.23202e-06	yes	down	7.95	6.17	6.09	1.46	2.61	2.75	6.73667	2.27333
KWMTBOMO12858	2.469	1.30373	6.54022e-08	2.24927e-06	yes	up	12.18	7.5	7.05	21.31	18.79	14.82	8.91	18.3067
KWMTBOMO12260	2.509	1.32685	6.76351e-08	2.30932e-06	yes	up	22.14	8.3	7.62	22.58	27.29	23.92	12.6867	24.5967
KWMTBOMO12199	2.12	1.08438	7.02999e-08	2.39171e-06	yes	up	88.14	64.3	60.49	128.12	138.25	113.73	70.9767	126.7
KWMTBOMO01926	2.499	1.32113	7.31316e-08	2.47916e-06	yes	up	212.59	206.65	167.37	407.42	429.12	378.23	195.537	404.923
KWMTBOMO01551	4.114	2.04051	8.74567e-08	2.94376e-06	yes	up	6.67	3.11	2.73	15.3	13.82	10.37	4.17	13.1633
KWMTBOMO00514	0.393	-1.34902	9.17473e-08	3.07726e-06	yes	down	5.78	4.22	3.36	1.16	1.69	1.59	4.45333	1.48
KWMTBOMO07655	0.452	-1.1469	1.00951e-07	3.36221e-06	yes	down	66.93	27.25	34.68	12.91	18.57	20.65	42.9533	17.3767
KWMTBOMO04787	2.303	1.20354	1.04168e-07	3.45722e-06	yes	up	34.17	30.85	29.38	59.54	68.61	62.03	31.4667	63.3933
KWMTBOMO04520	2.76	1.46483	1.11285e-07	3.68054e-06	yes	up	1280.84	1525.44	1378	3381.79	3625.39	3132.5	1394.76	3379.89
KWMTBOMO03303	3.256	1.7032	1.13925e-07	3.75477e-06	yes	up	12.38	12.91	11.27	42.41	26.65	32.41	12.1867	33.8233
KWMTBOMO16209	2.202	1.13853	1.14365e-07	3.75625e-06	yes	up	10.24	8.25	7.87	16.4	16.9	14.47	8.78667	15.9233
KWMTBOMO07806	3.76	1.91057	1.19808e-07	3.92146e-06	yes	up	9.28	3.39	3.43	22.39	11.92	11.04	5.36667	15.1167
KWMTBOMO06171	2.188	1.12992	1.20851e-07	3.942e-06	yes	up	63.09	46.67	50.5	102.37	111.03	92.79	53.42	102.063
KWMTBOMO11836	0.151	-2.73007	1.30304e-07	4.23576e-06	yes	down	2.25	1.77	1.84	0.2	0.37	0.19	1.95333	0.253333
KWMTBOMO00208	3.4	1.76537	1.3308e-07	4.31125e-06	yes	up	3.44	2.89	2.03	8.02	6.69	9.11	2.78667	7.94
KWMTBOMO12666	4.446	2.15249	1.35861e-07	4.38636e-06	yes	up	0.54	0.44	0.33	1.25	2.1	1.64	0.436667	1.66333
KWMTBOMO01995	213.534	7.73832	1.3651e-07	4.39238e-06	yes	up	0	0	0	1.64	0.68	0.2	0	0.84
KWMTBOMO11153	0.129	-2.9589	1.395e-07	4.47344e-06	yes	down	16.31	2.89	4.31	1.2	0.36	0.27	7.83667	0.61
KWMTBOMO08371	2.488	1.31505	1.42582e-07	4.55685e-06	yes	up	17.32	7.23	5.89	16.52	22.89	19.91	10.1467	19.7733
KWMTBOMO10329	2.798	1.48421	1.73878e-07	5.51991e-06	yes	up	5.58	3.05	3.63	16.82	9.08	10.62	4.08667	12.1733
KWMTBOMO13428	2.102	1.07189	1.87919e-07	5.926e-06	yes	up	6.21	3.51	3.49	6.48	9.26	7.24	4.40333	7.66
KWMTBOMO10276	2.052	1.03703	1.94197e-07	6.1037e-06	yes	up	10.82	6.38	5.16	11.5	14.11	11.97	7.45333	12.5267
KWMTBOMO12470	2.266	1.18007	2.03533e-07	6.35504e-06	yes	up	159.24	138.52	128.8	269.37	284.2	256.26	142.187	269.943
KWMTBOMO06086	3.321	1.73149	2.08958e-07	6.50303e-06	yes	up	2.12	1.7	1.35	4.11	6.25	4.21	1.72333	4.85667
KWMTBOMO05529	0.384	-1.38233	2.32658e-07	7.1701e-06	yes	down	9.79	3.11	4.1	1.63	1.43	1.59	5.66667	1.55
KWMTBOMO02571	3.352	1.74516	2.38897e-07	7.33855e-06	yes	up	9.43	5.53	6.01	27.53	17.11	11.91	6.99	18.85
KWMTBOMO15906	0.182	-2.45958	2.46278e-07	7.54088e-06	yes	down	0.86	0.6	0.64	0.15	0.08	0.09	0.7	0.106667
KWMTBOMO02564	2.718	1.44254	2.81226e-07	8.58202e-06	yes	up	42.6	37.84	38.14	83.74	107.12	78.55	39.5267	89.8033
KWMTBOMO15044	4.697	2.23178	2.91598e-07	8.84298e-06	yes	up	1.26	0.88	1.32	4.15	6.96	3.84	1.15333	4.98333
KWMTBOMO13858	2.42	1.27477	2.93304e-07	8.86636e-06	yes	up	53.84	29.16	28.53	84.4	62.37	60.62	37.1767	69.13
KWMTBOMO05357	2.272	1.18396	3.00018e-07	9.04055e-06	yes	up	47.91	40.33	41.72	89.24	87.32	76.32	43.32	84.2933
KWMTBOMO10816	3.007	1.58847	3.13497e-07	9.41683e-06	yes	up	91.8	116.73	109.05	334.99	253.19	266.66	105.86	284.947
KWMTBOMO12580	2.266	1.18005	3.32121e-07	9.89199e-06	yes	up	35	15.67	14.03	40.94	40.36	33.39	21.5667	38.23
KWMTBOMO07532	0.104	-3.26027	3.36132e-07	9.97053e-06	yes	down	1.29	0.73	0.94	0.04	0.14	0.08	0.986667	0.0866667
KWMTBOMO14098	0.302	-1.72842	3.47508e-07	1.02758e-05	yes	down	411.75	690.17	651.69	132.15	172.83	188.1	584.537	164.36
KWMTBOMO09175	2.739	1.45377	3.51193e-07	1.03526e-05	yes	up	24.93	16.87	9.7	46.79	44.99	30.49	17.1667	40.7567
KWMTBOMO09838	3.11	1.63678	3.57019e-07	1.04917e-05	yes	up	25.15	22.8	21.38	84.5	55.4	42.77	23.11	60.89
KWMTBOMO09207	2.489	1.31574	3.62919e-07	1.06322e-05	yes	up	55.29	56.18	44.83	111.75	112.39	96.05	52.1	106.73
KWMTBOMO10936	2.185	1.12789	3.86695e-07	1.12592e-05	yes	up	83.79	48.84	39.33	100.74	121.45	81.75	57.32	101.313
KWMTBOMO10481	0.141	-2.82599	4.01574e-07	1.16567e-05	yes	down	4.05	5.05	5.95	0.64	0.2	1.13	5.01667	0.656667
KWMTBOMO08321	2.206	1.14161	4.02802e-07	1.16567e-05	yes	up	6.56	2.91	2.94	7.55	7.35	6.86	4.13667	7.25333
KWMTBOMO16258	2.063	1.04457	4.51693e-07	1.2968e-05	yes	up	40.57	25.12	24.12	49.68	54.43	44.18	29.9367	49.43
KWMTBOMO07251	0.421	-1.24886	4.52215e-07	1.2968e-05	yes	down	11.14	6.44	7.44	2.81	2.87	2.74	8.34	2.80667
KWMTBOMO13914	2.178	1.12314	4.54956e-07	1.30074e-05	yes	up	75.63	36.68	30.14	94.07	93.54	80.42	47.4833	89.3433
KWMTBOMO16422	3.181	1.66937	4.9532e-07	1.41188e-05	yes	up	5.44	7.38	7.53	16.13	18.72	26.39	6.78333	20.4133
KWMTBOMO06612	2.116	1.08128	5.10635e-07	1.44685e-05	yes	up	20.1	10.45	9.54	21.68	25.29	21.27	13.3633	22.7467
KWMTBOMO06899	0.275	-1.86068	5.41092e-07	1.52858e-05	yes	down	16.46	13.53	16.07	2.23	5.5	3.41	15.3533	3.71333
KWMTBOMO13926	2.08	1.05626	5.48692e-07	1.54545e-05	yes	up	11.52	4.38	5.8	11.93	13.83	11.74	7.23333	12.5
KWMTBOMO15041	3.356	1.7468	5.55393e-07	1.5597e-05	yes	up	7.67	4.47	3.31	21.08	11.5	9.19	5.15	13.9233
KWMTBOMO15983	0.437	-1.19511	5.58354e-07	1.56339e-05	yes	down	160.23	109.78	115.8	35.62	63.18	42.61	128.603	47.1367
KWMTBOMO05189	0.298	-1.74636	5.89579e-07	1.64597e-05	yes	down	15.14	10.89	11.37	2.59	3.06	3.78	12.4667	3.14333
KWMTBOMO02038	2.008	1.00568	6.3142e-07	1.74887e-05	yes	up	50.31	24.57	21.23	47.41	60.25	46.32	32.0367	51.3267
KWMTBOMO04691	2.837	1.50442	6.31966e-07	1.74887e-05	yes	up	19.09	12.99	7.38	29.65	31.89	27.86	13.1533	29.8
KWMTBOMO13525	2.132	1.09202	7.63096e-07	2.07843e-05	yes	up	20.74	17.38	15.36	30	35.02	29.34	17.8267	31.4533
KWMTBOMO16051	0.341	-1.55046	7.64191e-07	2.07843e-05	yes	down	40	52.48	51.53	15	12.59	13.9	48.0033	13.83
KWMTBOMO15045	7.036	2.81476	8.08181e-07	2.17933e-05	yes	up	0.41	0.64	0.55	4.23	2.3	3.24	0.533333	3.25667
KWMTBOMO11795	2.133	1.09305	8.4283e-07	2.26633e-05	yes	up	2.85	1.44	1.61	3.33	3.8	3.14	1.96667	3.42333
KWMTBOMO09672	2.091	1.06389	8.79682e-07	2.35874e-05	yes	up	8.64	4.39	3.91	9.87	10.73	8.02	5.64667	9.54
KWMTBOMO00999	2.153	1.10622	9.30949e-07	2.48917e-05	yes	up	80.55	41.22	49.8	79.17	119.37	96.07	57.19	98.2033
KWMTBOMO14058	2.378	1.2497	1.03131e-06	2.74977e-05	yes	up	65.02	54.8	36.82	90.18	92.07	84.51	52.2133	88.92
KWMTBOMO01646	3.102	1.63335	1.13792e-06	3.00033e-05	yes	up	8.54	7.76	6.43	25.36	18.74	14.99	7.57667	19.6967
KWMTBOMO07514	2.172	1.11888	1.17108e-06	3.0707e-05	yes	up	22.42	14.61	16.3	31.09	36.18	29.15	17.7767	32.14
KWMTBOMO12374	0.474	-1.07636	1.18406e-06	3.09616e-05	yes	down	1843.91	1398.73	1528.93	494.29	769.22	767.35	1590.52	676.953
KWMTBOMO10345	0.497	-1.00836	1.20159e-06	3.13338e-05	yes	down	17.24	7.69	8.22	3.74	5.16	4.37	11.05	4.42333
KWMTBOMO10723	2.567	1.36019	1.21251e-06	3.15318e-05	yes	up	19.75	14.51	13.14	27.38	42.45	31.05	15.8	33.6267
KWMTBOMO11271	2.077	1.05481	1.25983e-06	3.2673e-05	yes	up	20.11	14.6	13.57	29.9	30.25	25.34	16.0933	28.4967
KWMTBOMO07323	2.156	1.10855	1.29151e-06	3.34033e-05	yes	up	69.61	27.21	27.08	72.92	74.2	59.76	41.3	68.96
KWMTBOMO05419	0.198	-2.33529	1.32715e-06	3.42317e-05	yes	down	1.96	0.71	0.55	0.19	0.14	0.15	1.07333	0.16
KWMTBOMO15779	2.148	1.10301	1.38641e-06	3.55671e-05	yes	up	12.3	4.41	3.96	12.59	12.77	12.45	6.89	12.6033
KWMTBOMO02774	0.407	-1.29859	1.52263e-06	3.89563e-05	yes	down	16.65	4.91	5.51	2.42	2.95	3	9.02333	2.79
KWMTBOMO14394	0.366	-1.45104	1.56426e-06	3.99139e-05	yes	down	11.18	4.19	4.88	1.34	1.69	2.89	6.75	1.97333
KWMTBOMO15498	2.41	1.26932	1.65964e-06	4.22342e-05	yes	up	27.33	21.05	19.27	42.11	51.88	40.66	22.55	44.8833
KWMTBOMO15721	5.281	2.40091	1.70283e-06	4.32172e-05	yes	up	1.41	1.3	0.35	4.95	3.95	4.36	1.02	4.42
KWMTBOMO13408	2.324	1.21652	1.7904e-06	4.53185e-05	yes	up	6.68	2.92	2.73	8.64	8.55	7.14	4.11	8.11
KWMTBOMO03117	0.362	-1.46603	1.862e-06	4.70057e-05	yes	down	10.23	6.17	5.46	2.44	1.87	1.96	7.28667	2.09
KWMTBOMO07391	0.385	-1.37705	1.88418e-06	4.74394e-05	yes	down	28.99	28.8	38.91	17.19	14.99	21.35	32.2333	17.8433
KWMTBOMO05696	0.435	-1.20184	1.96447e-06	4.933e-05	yes	down	2.36	2.04	1.89	0.84	0.8	0.75	2.09667	0.796667
KWMTBOMO06464	2.05	1.03542	1.98803e-06	4.97898e-05	yes	up	279.18	215.9	234.9	531.68	487.62	475.46	243.327	498.253
KWMTBOMO03658	0.316	-1.66183	2.08189e-06	5.1731e-05	yes	down	69.76	23.21	22.6	5.09	8.91	14.21	38.5233	9.40333
KWMTBOMO01606	2.641	1.40115	2.11527e-06	5.24234e-05	yes	up	10.67	5.93	4.58	19.43	13.06	11.68	7.06	14.7233
KWMTBOMO16500	0.276	-1.85675	2.12426e-06	5.25089e-05	yes	down	13.13	18.19	20.32	4.91	4.9	3.14	17.2133	4.31667
KWMTBOMO03298	0.217	-2.20202	2.21805e-06	5.46851e-05	yes	down	6.41	10.93	6.03	2.34	1.16	0.98	7.79	1.49333
KWMTBOMO06599	2.839	1.50514	2.45648e-06	5.99407e-05	yes	up	0.75	0.34	0.32	0.88	1.05	1.26	0.47	1.06333
KWMTBOMO12695	0.186	-2.43013	2.50014e-06	6.0694e-05	yes	down	31.91	63.9	44.08	11.06	5.78	5.95	46.63	7.59667
KWMTBOMO05376	0.357	-1.48653	2.51239e-06	6.08358e-05	yes	down	227.54	206.64	148.98	76.53	41.26	52.5	194.387	56.7633
KWMTBOMO08288	0.473	-1.07994	2.62598e-06	6.31034e-05	yes	down	201.37	179.9	188.79	72.25	75.46	86.23	190.02	77.98
KWMTBOMO01827	0.375	-1.41372	2.67878e-06	6.4035e-05	yes	down	9.76	2.81	3.16	1.05	1.74	1.75	5.24333	1.51333
KWMTBOMO03351	2.171	1.11859	2.68499e-06	6.4035e-05	yes	up	51.84	26.76	25.44	70.06	59.68	49.89	34.68	59.8767
KWMTBOMO06560	2.006	1.00454	2.72764e-06	6.48892e-05	yes	up	13.66	11.13	9.44	17.92	21.33	21.71	11.41	20.32
KWMTBOMO05056	2.913	1.54255	2.82935e-06	6.71404e-05	yes	up	14.46	4.17	5.01	20.59	18.91	11.93	7.88	17.1433
KWMTBOMO11718	5.35	2.4196	2.84735e-06	6.7399e-05	yes	up	0.42	0.22	0.22	1.03	1.56	1.61	0.286667	1.4
KWMTBOMO01371	129.412	7.01583	2.85963e-06	6.75214e-05	yes	up	0	0	0	1.8	0.4	0.75	0	0.983333
KWMTBOMO16169	10.281	3.36195	2.89424e-06	6.81691e-05	yes	up	1	0.41	0.12	4.63	2.35	4.99	0.51	3.99
KWMTBOMO16470	0.381	-1.39249	2.90262e-06	6.81971e-05	yes	down	73.39	89.77	78.92	21.31	31.18	38	80.6933	30.1633
KWMTBOMO04913	0.246	-2.02137	2.96407e-06	6.93183e-05	yes	down	56.02	17.73	9.82	3.55	3.42	8.23	27.8567	5.06667
KWMTBOMO07984	0.452	-1.14448	2.96494e-06	6.93183e-05	yes	down	73.5	23.33	27.22	11.41	16.86	15.12	41.35	14.4633
KWMTBOMO13409	0.41	-1.28553	2.97526e-06	6.93886e-05	yes	down	255.67	232.39	236.64	53.77	93.51	119.14	241.567	88.8067
KWMTBOMO14580	0.396	-1.33783	2.99419e-06	6.96546e-05	yes	down	12.57	5.32	6.16	1.79	2.75	3.27	8.01667	2.60333
KWMTBOMO04813	2.585	1.37012	3.00134e-06	6.96546e-05	yes	up	19.08	16.89	15.21	40.59	36.43	33.6	17.06	36.8733
KWMTBOMO11193	0.395	-1.33827	3.01732e-06	6.98547e-05	yes	down	56.23	60.86	70.23	19.06	25.04	22.57	62.44	22.2233
KWMTBOMO02542	3.943	1.97944	3.05045e-06	7.04498e-05	yes	up	11.63	17.87	15.77	43.61	80.99	34.92	15.09	53.1733
KWMTBOMO06534	2.199	1.1371	3.15127e-06	7.26016e-05	yes	up	17.13	4.85	5.08	20.73	16.45	11.67	9.02	16.2833
KWMTBOMO06492	2.214	1.14668	3.16483e-06	7.27375e-05	yes	up	15.42	13.69	15.21	28.98	29.39	27.45	14.7733	28.6067
KWMTBOMO11583	2.453	1.29448	3.19303e-06	7.32083e-05	yes	up	17.9	18.54	14.9	36.24	41.51	31.44	17.1133	36.3967
KWMTBOMO12833	0.367	-1.44629	3.35398e-06	7.63453e-05	yes	down	38.93	10.42	11.77	3.8	7.52	5.98	20.3733	5.76667
KWMTBOMO12258	0.447	-1.16127	3.45127e-06	7.81848e-05	yes	down	10.96	8.7	6.61	3.09	4	3	8.75667	3.36333
KWMTBOMO15547	2.318	1.21317	3.46395e-06	7.82852e-05	yes	up	27.65	16.19	16.17	47.01	36.79	28.8	20.0033	37.5333
KWMTBOMO04437	2.654	1.40829	3.50489e-06	7.90223e-05	yes	up	20.49	9.24	7.63	24.36	29.86	22.59	12.4533	25.6033
KWMTBOMO03618	2.517	1.3317	3.56254e-06	8.01318e-05	yes	up	4.54	4.59	4.43	11.1	9.05	9.77	4.52	9.97333
KWMTBOMO02235	0.205	-2.28841	3.58224e-06	8.03844e-05	yes	down	3.15	3.41	1.59	0.41	0.38	0.65	2.71667	0.48
KWMTBOMO05528	0.393	-1.34748	3.64998e-06	8.17114e-05	yes	down	20.44	7.39	8	2.26	4.92	3.95	11.9433	3.71
KWMTBOMO15047	0.414	-1.27391	3.69028e-06	8.23427e-05	yes	down	878.44	1003.79	1054.17	338.14	369.89	381.45	978.8	363.16
KWMTBOMO05874	2.047	1.03384	3.69553e-06	8.23427e-05	yes	up	730.14	639.98	609.6	1164.07	1250.87	1068.15	659.907	1161.03
KWMTBOMO06106	2.316	1.21158	3.72266e-06	8.27529e-05	yes	up	3.12	2.8	3.03	4.64	6.96	6.78	2.98333	6.12667
KWMTBOMO04547	0.431	-1.21501	3.73241e-06	8.27758e-05	yes	down	22.42	10.97	14.3	3.5	6.57	7.11	15.8967	5.72667
KWMTBOMO16033	2.061	1.04361	3.80476e-06	8.3988e-05	yes	up	20.77	17.34	14.94	33.53	32.11	29.86	17.6833	31.8333
KWMTBOMO07685	2.201	1.13823	3.92563e-06	8.62974e-05	yes	up	102.63	68.63	72.64	141.27	170.06	118.99	81.3	143.44
KWMTBOMO07478	0.477	-1.06645	3.92757e-06	8.62974e-05	yes	down	27.84	12.09	11.03	6.35	6.2	6.54	16.9867	6.36333
KWMTBOMO02496	2.591	1.37325	4.29306e-06	9.38934e-05	yes	up	6.61	3.44	3.59	9.09	12.34	7.21	4.54667	9.54667
KWMTBOMO13054	0.37	-1.43583	4.35862e-06	9.51082e-05	yes	down	4.09	2.83	3.55	1.05	1.07	1.13	3.49	1.08333
KWMTBOMO11007	2.039	1.02778	4.57932e-06	9.94666e-05	yes	up	30.46	14.87	15.21	28.46	38.86	31.51	20.18	32.9433
KWMTBOMO08335	0.107	-3.22268	4.59805e-06	9.96455e-05	yes	down	4.03	0.62	1.91	0	0.21	0.12	2.18667	0.11
KWMTBOMO05553	0.334	-1.58076	4.63289e-06	9.9944e-05	yes	down	8.91	8.82	10.22	1.42	3.48	3.67	9.31667	2.85667
KWMTBOMO10966	2.392	1.25838	4.82756e-06	0.000103907	yes	up	25.64	11.96	15.26	35.22	32.94	31.64	17.62	33.2667
KWMTBOMO05642	5.437	2.44286	5.18812e-06	0.000111164	yes	up	4.36	4.08	5.13	19.95	22.74	18.32	4.52333	20.3367
KWMTBOMO05577	0.408	-1.29301	5.40188e-06	0.000115224	yes	down	23.22	6.18	11.27	3.84	3.8	5.12	13.5567	4.25333
KWMTBOMO03144	0.331	-1.59699	5.50278e-06	0.000117113	yes	down	730.51	1221.51	1283.41	298.18	279.14	366.5	1078.48	314.607
KWMTBOMO15708	2.035	1.02493	5.56418e-06	0.000118155	yes	up	13.32	6.47	6.98	12.02	16.72	15.52	8.92333	14.7533
KWMTBOMO07773	2.164	1.11374	5.62041e-06	0.000119082	yes	up	20.41	15.19	11.74	30.18	26.87	27.61	15.78	28.22
KWMTBOMO00426	0.488	-1.0363	5.80142e-06	0.000122371	yes	down	4.35	1.78	1.86	1.01	1.09	1.25	2.66333	1.11667
KWMTBOMO16461	2.368	1.24386	6.06309e-06	0.000127325	yes	up	4.75	2.72	2.49	7.53	5.61	5.58	3.32	6.24
KWMTBOMO12324	0.353	-1.50174	6.12865e-06	0.000128418	yes	down	7.88	3.83	5.26	1.43	1.95	1.66	5.65667	1.68
KWMTBOMO13229	2.754	1.46134	7.00312e-06	0.000145456	yes	up	12.11	6.9	8.45	17.24	26.28	18.47	9.15333	20.6633
KWMTBOMO00726	2.312	1.20932	7.07041e-06	0.000146534	yes	up	533.6	601.12	572.82	1141.95	1137.17	1145.38	569.18	1141.5
KWMTBOMO05442	0.174	-2.52692	7.17175e-06	0.00014831	yes	down	2.25	6.82	4.69	1.17	0.63	0.42	4.58667	0.74
KWMTBOMO07494	0.436	-1.19604	7.62769e-06	0.000157054	yes	down	6.58	3.39	3.22	1.23	1.14	1.34	4.39667	1.23667
KWMTBOMO11555	2.054	1.0381	7.73244e-06	0.000158867	yes	up	43.79	17.91	15.61	38.91	47.43	37.03	25.77	41.1233
KWMTBOMO01994	98.427	6.62098	7.81477e-06	0.000160211	yes	up	0	0	0	0.68	0.71	0.38	0	0.59
KWMTBOMO02520	0.35	-1.51543	8.01326e-06	0.000163574	yes	down	3.51	2.75	3.49	0.94	0.76	1.27	3.25	0.99
KWMTBOMO16321	2.141	1.09804	8.03968e-06	0.000163761	yes	up	38.26	18.94	22.36	42.46	52.68	40.34	26.52	45.16
KWMTBOMO04865	0.281	-1.83091	8.12722e-06	0.00016519	yes	down	7.28	8.23	11.96	3.63	5.51	2.02	9.15667	3.72
KWMTBOMO12737	0.413	-1.27634	8.83236e-06	0.000178376	yes	down	12.2	5.31	5.19	2.06	2.87	2.54	7.56667	2.49
KWMTBOMO07042	0.115	-3.12404	9.043e-06	0.000181856	yes	down	1.26	1.71	2.22	0	0.26	0.31	1.73	0.19
KWMTBOMO16125	0.423	-1.2423	9.36334e-06	0.000187003	yes	down	47.43	33.85	32.7	15.82	14.02	9.99	37.9933	13.2767
KWMTBOMO10317	3.561	1.83241	9.36978e-06	0.000187003	yes	up	1.53	0.96	0.56	3.43	2.59	2.48	1.01667	2.83333
KWMTBOMO11302	0.279	-1.84065	9.41148e-06	0.000187282	yes	down	2.02	3.53	3.09	0.66	0.77	0.78	2.88	0.736667
KWMTBOMO16403	0.495	-1.01457	9.65768e-06	0.000191379	yes	down	25.45	11.79	12.84	4.76	7.92	7.51	16.6933	6.73
KWMTBOMO04870	0.426	-1.23189	9.86703e-06	0.000195121	yes	down	29.47	30.85	28	10.46	11.58	12.13	29.44	11.39
KWMTBOMO06428	2.331	1.22084	9.9772e-06	0.000196889	yes	up	10214.7	12222.6	11170.1	23786.2	23499	22981.7	11202.5	23422.3
KWMTBOMO15943	2.204	1.13987	1.0259e-05	0.00020078	yes	up	7.39	6.5	6.18	11.05	12.43	14.88	6.69	12.7867
KWMTBOMO11906	0.055	-4.19119	1.0353e-05	0.000202204	yes	down	5.79	10.65	0.37	0.2	0.54	0.07	5.60333	0.27
KWMTBOMO13135	0.374	-1.41889	1.05281e-05	0.00020478	yes	down	1135.21	1349.14	1039.33	484.4	282.24	345.08	1174.56	370.573
KWMTBOMO04654	0.398	-1.328	1.05594e-05	0.000204969	yes	down	384.29	307.18	314.01	62.73	111.62	177.65	335.16	117.333
KWMTBOMO06441	2.054	1.03839	1.1177e-05	0.000215635	yes	up	45.87	31.75	40.4	66.24	67.39	68.6	39.34	67.41
KWMTBOMO12585	2.481	1.31113	1.12424e-05	0.000216456	yes	up	4.67	1.65	1.38	5.66	4.58	4.01	2.56667	4.75
KWMTBOMO16179	0.04	-4.65196	1.1371e-05	0.000218489	yes	down	1.91	5.1	0.29	0.04	0.23	0	2.43333	0.09
KWMTBOMO12484	0.454	-1.13895	1.16031e-05	0.000222498	yes	down	4.22	1.63	1.75	1.07	0.67	2.22	2.53333	1.32
KWMTBOMO01569	0.434	-1.20325	1.18181e-05	0.000226164	yes	down	40.24	9.53	10.9	4.82	7.71	7.25	20.2233	6.59333
KWMTBOMO08951	2.212	1.14538	1.1905e-05	0.000227023	yes	up	21.56	6.72	10.14	18.62	27.48	20.52	12.8067	22.2067
KWMTBOMO13821	3.688	1.88295	1.25393e-05	0.000237607	yes	up	4.37	1.94	3.11	12.89	5.15	9.58	3.14	9.20667
KWMTBOMO07990	0.367	-1.44567	1.26202e-05	0.000238626	yes	down	219.21	63.33	62.73	16.83	33.01	46.73	115.09	32.19
KWMTBOMO04158	0.409	-1.28917	1.33665e-05	0.000251238	yes	down	2.92	1.1	1.17	0.43	0.56	0.7	1.73	0.563333
KWMTBOMO05449	2.493	1.31796	1.36187e-05	0.000255472	yes	up	164.4	190.06	190.12	462.67	423.55	316.79	181.527	401.003
KWMTBOMO02802	0.381	-1.39196	1.46736e-05	0.000273101	yes	down	8.4	4.42	3.34	1.61	2.87	2.3	5.38667	2.26
KWMTBOMO08634	2.916	1.54382	1.48704e-05	0.000276223	yes	up	6.06	2.05	2.54	9.29	8.34	6.19	3.55	7.94
KWMTBOMO01973	0.332	-1.59154	1.50949e-05	0.000278756	yes	down	7.74	12.69	5.78	2.72	2.74	2.16	8.73667	2.54
KWMTBOMO10093	0.476	-1.07161	1.55545e-05	0.000286446	yes	down	71.65	59.04	66.06	22.4	24.14	35.57	65.5833	27.37
KWMTBOMO13187	0.413	-1.27671	1.55716e-05	0.000286446	yes	down	12.49	7.42	5.12	2.34	2.32	3.71	8.34333	2.79
KWMTBOMO13530	2.007	1.00471	1.56176e-05	0.000286735	yes	up	687.68	654.58	573.59	1112.72	1123.45	1021.96	638.617	1086.04
KWMTBOMO04254	2.191	1.13163	1.59057e-05	0.0002909	yes	up	9.74	6.51	5.35	15.31	12.61	10.8	7.2	12.9067
KWMTBOMO13763	5.3	2.40592	1.61081e-05	0.000294036	yes	up	0.33	0.3	0.46	1.09	1.65	2.34	0.363333	1.69333
KWMTBOMO11280	0.215	-2.2208	1.63152e-05	0.000297244	yes	down	28.62	23.06	24.68	2.26	3.76	6.88	25.4533	4.3
KWMTBOMO06801	2.293	1.197	1.65803e-05	0.000301495	yes	up	89.28	33.75	32.53	78.76	111.52	77.13	51.8533	89.1367
KWMTBOMO10261	0.333	-1.58732	1.6706e-05	0.0003032	yes	down	170	304.26	267.65	87.51	68.54	69.88	247.303	75.31
KWMTBOMO11260	6.304	2.65618	1.67501e-05	0.00030342	yes	up	0.38	0.44	0.44	1.68	2.13	2.99	0.42	2.26667
KWMTBOMO01123	2.274	1.18528	1.74621e-05	0.000315714	yes	up	3.4	2.14	2.1	3.69	5.6	5.29	2.54667	4.86
KWMTBOMO03670	0.241	-2.05115	1.75431e-05	0.000316576	yes	down	4.96	4.77	2.9	0.67	1.11	0.87	4.21	0.883333
KWMTBOMO14932	0.455	-1.13762	1.83993e-05	0.000330769	yes	down	107.73	106.68	115.18	36.53	41.45	56.03	109.863	44.67
KWMTBOMO07904	0.456	-1.13156	1.89684e-05	0.000340355	yes	down	16.98	5.45	5.84	2.46	3.45	4.08	9.42333	3.33
KWMTBOMO03000	2.194	1.13374	1.95934e-05	0.000350246	yes	up	23.99	8.38	8.1	18.08	28.15	22.4	13.49	22.8767
KWMTBOMO10085	0.492	-1.02195	2.0059e-05	0.000356554	yes	down	155.74	152.63	144.73	59.65	64.75	71.92	151.033	65.44
KWMTBOMO02376	2.034	1.0241	2.01761e-05	0.000357965	yes	up	21.62	14.21	15.23	27.25	30.04	28.48	17.02	28.59
KWMTBOMO13992	0.009	-6.80319	2.14666e-05	0.000379443	yes	down	24.72	102.38	0.49	0.43	0.51	0.14	42.53	0.36
KWMTBOMO14820	2.2	1.13749	2.15227e-05	0.000379728	yes	up	101.61	96.84	83.94	199.77	187.61	142.19	94.13	176.523
KWMTBOMO12050	0.244	-2.03765	2.16257e-05	0.000380837	yes	down	1.09	0.39	0.46	0.05	0.18	0.16	0.646667	0.13
KWMTBOMO03698	2.367	1.24294	2.20763e-05	0.000388053	yes	up	1711.44	2275.28	2093.07	4237.79	4333.53	4313.23	2026.6	4294.85
KWMTBOMO15807	5.638	2.49506	2.26751e-05	0.000395648	yes	up	1	2.83	3.19	15.92	17.46	8.99	2.34	14.1233
KWMTBOMO03871	2.081	1.05697	2.33939e-05	0.000406694	yes	up	52.51	49.31	42.84	85.81	93.55	77.64	48.22	85.6667
KWMTBOMO08145	2.301	1.20253	2.4334e-05	0.000421285	yes	up	19.59	21.42	21.17	47.33	40.25	38.97	20.7267	42.1833
KWMTBOMO14183	0.01	-6.68104	2.50835e-05	0.000431328	yes	down	0.2	1.53	0.61	0	0	0	0.78	0
KWMTBOMO06761	2.107	1.07547	2.72389e-05	0.00046502	yes	up	207.02	216.41	207.18	357.09	424.96	368.64	210.203	383.563
KWMTBOMO05250	0.366	-1.45147	2.83648e-05	0.000482506	yes	down	19.63	7.44	9.69	3.26	2.83	4.28	12.2533	3.45667
KWMTBOMO09016	0.412	-1.28069	2.91592e-05	0.000493368	yes	down	8.75	2.69	2.91	0.92	1.82	1.61	4.78333	1.45
KWMTBOMO01267	0.486	-1.04193	2.9852e-05	0.000501514	yes	down	13969.1	3862.54	4463.09	2340.84	2789.96	2886.89	7431.58	2672.56
KWMTBOMO06202	0.38	-1.39476	3.00556e-05	0.000504041	yes	down	8.28	3.1	4.99	1.27	1.47	6	5.45667	2.91333
KWMTBOMO13071	0.462	-1.11361	3.02672e-05	0.000505803	yes	down	272.89	77.04	84.36	37.21	59.72	51.65	144.763	49.5267
KWMTBOMO12176	2.369	1.24414	3.0412e-05	0.00050733	yes	up	4.55	2.36	1.9	5.03	6.44	5.33	2.93667	5.6
KWMTBOMO14804	0.389	-1.36124	3.05872e-05	0.000509358	yes	down	53.2	54.56	56.21	10.32	18.86	27.34	54.6567	18.84
KWMTBOMO14410	2.117	1.08173	3.08377e-05	0.000510667	yes	up	10.13	3.85	3.91	9.08	11.27	7.69	5.96333	9.34667
KWMTBOMO01671	2.014	1.00999	3.08507e-05	0.000510667	yes	up	2.81	1.3	1.31	3.06	2.95	2.43	1.80667	2.81333
KWMTBOMO06067	0.321	-1.63893	3.09476e-05	0.000510877	yes	down	39.59	30.73	30.67	16.06	4.28	7.23	33.6633	9.19
KWMTBOMO13705	7.155	2.83895	3.29133e-05	0.000540507	yes	up	0.28	0.09	0.1	0.95	0.88	0.79	0.156667	0.873333
KWMTBOMO04078	2.196	1.1346	3.30515e-05	0.00054184	yes	up	51.76	36.79	50.31	94.74	86.78	73.95	46.2867	85.1567
KWMTBOMO03172	0.371	-1.43198	3.32004e-05	0.000543342	yes	down	21.56	27.3	13.61	6.35	8.29	5.69	20.8233	6.77667
KWMTBOMO01709	2.116	1.08158	3.46423e-05	0.000564021	yes	up	9.64	4.22	3.09	9.06	9.65	9.25	5.65	9.32
KWMTBOMO02587	4.59	2.19863	3.48192e-05	0.000565932	yes	up	0.47	0.96	1.3	4.41	3.43	3.64	0.91	3.82667
KWMTBOMO15489	0.406	-1.29938	3.50765e-05	0.000568168	yes	down	8.89	7.55	7.56	1.86	2.56	4.2	8	2.87333
KWMTBOMO06493	3.424	1.77576	3.51696e-05	0.000568705	yes	up	4.98	3.31	3.57	13.17	14.23	5.75	3.95333	11.05
KWMTBOMO02637	2.317	1.21245	3.5935e-05	0.000579108	yes	up	9.32	4.78	5.08	12.13	13.42	10.18	6.39333	11.91
KWMTBOMO04599	2.141	1.09806	3.63912e-05	0.000584476	yes	up	29.08	11.03	12.1	28.71	32.83	24.85	17.4033	28.7967
KWMTBOMO00995	0.148	-2.75284	3.69046e-05	0.000590722	yes	down	1.64	4.19	1.69	0.3	0.42	0.32	2.50667	0.346667
KWMTBOMO13115	0.345	-1.53649	3.71112e-05	0.00059303	yes	down	2.46	1.35	2.17	0.44	0.78	0.53	1.99333	0.583333
KWMTBOMO11889	0.473	-1.07984	3.73012e-05	0.000595064	yes	down	12.27	9.63	8.99	3.63	4.78	4.1	10.2967	4.17
KWMTBOMO08194	2.391	1.2575	3.75941e-05	0.000597727	yes	up	35.29	43.84	37.95	93.03	77.91	71.82	39.0267	80.92
KWMTBOMO00396	6.215	2.63566	3.90134e-05	0.000618222	yes	up	0.08	0.04	0.08	0.28	0.41	0.36	0.0666667	0.35
KWMTBOMO11058	0.313	-1.677	3.97932e-05	0.000628481	yes	down	3.22	1.08	1.36	0.3	0.46	0.64	1.88667	0.466667
KWMTBOMO03691	2.068	1.04858	4.12516e-05	0.000648278	yes	up	20.79	18.12	18.08	36.89	35.25	28.81	18.9967	33.65
KWMTBOMO02538	0.303	-1.72118	4.27403e-05	0.000669457	yes	down	6.7	3.3	2.93	0.98	1.04	1.17	4.31	1.06333
KWMTBOMO08025	0.474	-1.07717	4.30972e-05	0.000673935	yes	down	6.5	3.04	2.55	1.2	1.98	1.41	4.03	1.53
KWMTBOMO04410	2.412	1.26993	4.52119e-05	0.000703527	yes	up	16.52	14.86	14.97	35.95	39.16	22.29	15.45	32.4667
KWMTBOMO09369	0.409	-1.29046	4.73821e-05	0.000732493	yes	down	3.44	2.74	3.01	0.79	2.95	1.32	3.06333	1.68667
KWMTBOMO09474	2.073	1.05201	4.84998e-05	0.000746126	yes	up	570.55	593.59	504.76	1019.04	1199.47	952.7	556.3	1057.07
KWMTBOMO02909	0.461	-1.11677	5.20598e-05	0.00079191	yes	down	13.16	6.32	6.36	2.21	3.79	3.72	8.61333	3.24
KWMTBOMO06208	2.42	1.27512	5.25063e-05	0.00079707	yes	up	1.49	0.83	0.93	1.85	2.59	2.1	1.08333	2.18
KWMTBOMO02499	2.071	1.05022	5.29449e-05	0.00080152	yes	up	9.53	4.06	3.39	9.64	10.45	7.26	5.66	9.11667
KWMTBOMO05310	0.023	-5.43743	5.31629e-05	0.000802652	yes	down	9.26	4.99	7.53	0	0.07	0.4	7.26	0.156667
KWMTBOMO11758	0.496	-1.01207	5.31894e-05	0.000802652	yes	down	16.99	10.04	11.51	5.36	6.38	4.12	12.8467	5.28667
KWMTBOMO01059	0.472	-1.08253	5.33579e-05	0.000802652	yes	down	346.86	341.22	368.09	95.93	143.04	162.26	352.057	133.743
KWMTBOMO13140	0.366	-1.45163	5.64506e-05	0.000842498	yes	down	222.14	289.96	202.35	106.5	54.36	64.2	238.15	75.02
KWMTBOMO04947	2.534	1.34141	5.71068e-05	0.000850953	yes	up	2.11	1.65	1.31	3.53	3.14	4.14	1.69	3.60333
KWMTBOMO04555	0.389	-1.3627	5.94804e-05	0.000883549	yes	down	8.38	2.26	2.11	0.92	1.36	1.47	4.25	1.25
KWMTBOMO15955	0.247	-2.0192	6.04729e-05	0.000896888	yes	down	0.45	0.28	0.23	0.06	0.07	0.07	0.32	0.0666667
KWMTBOMO09516	0.363	-1.46289	6.09175e-05	0.000902074	yes	down	14.49	12.68	11.21	3.07	1.65	5.31	12.7933	3.34333
KWMTBOMO03947	0.441	-1.18031	6.1718e-05	0.0009124	yes	down	18.83	10.98	8.98	3.94	6.08	4.42	12.93	4.81333
KWMTBOMO00850	0.354	-1.49725	6.39492e-05	0.000938185	yes	down	13.77	6.68	6.42	1.98	4.01	1.58	8.95667	2.52333
KWMTBOMO14823	2.268	1.18159	6.59654e-05	0.000961817	yes	up	65.17	63.55	45.9	124.21	110.89	90.45	58.2067	108.517
KWMTBOMO07562	2.046	1.03255	6.96753e-05	0.00101125	yes	up	39.77	35.45	34.66	98.68	72.62	65.52	36.6267	78.94
KWMTBOMO01086	0.499	-1.00274	7.31468e-05	0.00105679	yes	down	44.76	41.16	45.96	18.92	19.63	20.57	43.96	19.7067
KWMTBOMO08946	0.325	-1.62226	7.61221e-05	0.00109312	yes	down	11.02	2.53	3.3	0.85	1.64	1.63	5.61667	1.37333
KWMTBOMO06527	0.496	-1.01112	7.62472e-05	0.00109326	yes	down	14.19	6.76	6.67	2.81	4.13	3.9	9.20667	3.61333
KWMTBOMO01593	0.121	-3.04309	7.64274e-05	0.00109419	yes	down	1.55	1.8	1.87	0.17	0.28	0.12	1.74	0.19
KWMTBOMO06752	4.582	2.19608	7.86934e-05	0.00112324	yes	up	1.03	0.52	0.38	2.81	2.84	1.34	0.643333	2.33
KWMTBOMO12164	0.404	-1.30795	7.93106e-05	0.00112866	yes	down	2.08	0.7	1	0.41	0.88	0.43	1.26	0.573333
KWMTBOMO15309	0.406	-1.30055	7.96505e-05	0.0011318	yes	down	3.37	1.29	1.46	0.35	0.83	0.81	2.04	0.663333
KWMTBOMO05327	0.415	-1.26813	8.00017e-05	0.00113509	yes	down	12.83	6.59	8.18	2.32	2.26	4.99	9.2	3.19
KWMTBOMO08252	14.129	3.82056	8.31693e-05	0.00117477	yes	up	0.17	0.34	0.08	0.76	1.8	1.99	0.196667	1.51667
KWMTBOMO03445	2.257	1.17424	9.08322e-05	0.00127353	yes	up	107.31	133.57	132.14	268.84	245.81	235.73	124.34	250.127
KWMTBOMO15089	0.319	-1.64862	9.20934e-05	0.00128931	yes	down	2.93	1.94	1.66	0.25	0.63	0.91	2.17667	0.596667
KWMTBOMO02815	2.267	1.18085	9.35577e-05	0.00130788	yes	up	41.58	17.57	12.34	33.99	50.96	38.47	23.83	41.14
KWMTBOMO06352	0.331	-1.59726	9.76841e-05	0.00135558	yes	down	1.23	1.33	1.5	0.37	0.37	0.46	1.35333	0.4
KWMTBOMO16637	0.148	-2.75433	0.000100448	0.00138382	yes	down	4.81	3.37	2.13	0.65	0.37	0.2	3.43667	0.406667
KWMTBOMO03076	0.387	-1.36934	0.000104785	0.00143731	yes	down	13.41	7.63	5.05	1.82	3.5	2.7	8.69667	2.67333
KWMTBOMO03156	0.183	-2.45171	0.00010633	0.0014564	yes	down	1.45	0.55	0.86	0.1	0.15	0.17	0.953333	0.14
KWMTBOMO10290	3.05	1.60858	0.000106554	0.00145736	yes	up	35.91	17.67	20.81	54.35	80.98	39.56	24.7967	58.2967
KWMTBOMO14761	2.033	1.02362	0.000109925	0.0015013	yes	up	292.93	331.44	299.28	547.46	568.82	528.62	307.883	548.3
KWMTBOMO03899	0.375	-1.41371	0.00011332	0.00153881	yes	down	3.67	3.86	3.5	1.09	1.36	1.17	3.67667	1.20667
KWMTBOMO08460	2.103	1.07223	0.000118811	0.00160192	yes	up	44.71	52.67	43.47	80.65	97.4	83.4	46.95	87.15
KWMTBOMO06661	2.506	1.3254	0.000123427	0.0016571	yes	up	9.19	3.34	4.16	10.72	12.49	9.34	5.56333	10.85
KWMTBOMO09192	0.394	-1.3445	0.000131722	0.00175852	yes	down	21.18	7.28	10.13	1.99	5.18	5.05	12.8633	4.07333
KWMTBOMO10834	0.419	-1.25354	0.000135775	0.00180273	yes	down	28.32	6.82	7.62	4.85	4.14	3.97	14.2533	4.32
KWMTBOMO07997	0.456	-1.13219	0.000139642	0.00184162	yes	down	9.44	3.01	3.33	1.39	2.22	2.01	5.26	1.87333
KWMTBOMO00723	0.339	-1.56226	0.000139693	0.00184162	yes	down	16.43	6.27	4.74	10.48	2.57	14.74	9.14667	9.26333
KWMTBOMO02996	2.886	1.52883	0.000141865	0.0018625	yes	up	4.13	2.16	2.74	9.54	6.74	4.59	3.01	6.95667
KWMTBOMO08694	0.017	-5.90418	0.000142655	0.0018677	yes	down	0.51	0.3	0.42	0	0	0	0.41	0
KWMTBOMO05799	0.443	-1.17417	0.000143672	0.00187842	yes	down	2.06	1.21	1.71	0.58	0.49	0.74	1.66	0.603333
KWMTBOMO10637	3.596	1.84655	0.000145285	0.0018943	yes	up	0.6	0.86	0.74	2.85	1.74	2.36	0.733333	2.31667
KWMTBOMO04679	2.078	1.05515	0.000146577	0.00190852	yes	up	5.05	2.19	2.38	5.55	5.7	4.65	3.20667	5.3
KWMTBOMO12277	4.356	2.12299	0.000150701	0.00195418	yes	up	1.72	0.59	0.53	4.16	3.03	2.14	0.946667	3.11
KWMTBOMO13838	2.089	1.06285	0.000154659	0.00200003	yes	up	2.41	1.43	1.79	2.87	3.11	4.06	1.87667	3.34667
KWMTBOMO09735	0.407	-1.29568	0.000159493	0.00205694	yes	down	12.45	3.96	4.08	1.8	1.82	2.77	6.83	2.13
KWMTBOMO00910	0.495	-1.015	0.000160272	0.00206418	yes	down	38.75	34.91	40.59	13.27	14.2	21.44	38.0833	16.3033
KWMTBOMO01313	2.268	1.18136	0.000165009	0.00211944	yes	up	22.71	17.55	15.81	34.65	39.81	29.3	18.69	34.5867
KWMTBOMO05393	0.15	-2.7392	0.000166653	0.00213501	yes	down	2.12	7.59	1.59	0.37	0.79	0.21	3.76667	0.456667
KWMTBOMO12040	0.102	-3.29359	0.000166896	0.00213501	yes	down	16.43	6.16	6.31	0.32	1.68	0.33	9.63333	0.776667
KWMTBOMO00710	2.406	1.26653	0.000168728	0.00215264	yes	up	2.27	2.54	1.54	5.14	4.3	3.72	2.11667	4.38667
KWMTBOMO08185	2.086	1.06078	0.000173031	0.00219867	yes	up	6.69	3.84	6.31	10.16	9.37	12.56	5.61333	10.6967
KWMTBOMO16126	0.312	-1.67855	0.000178845	0.00226131	yes	down	9.1	8.78	10.24	2.49	3.34	1.83	9.37333	2.55333
KWMTBOMO11697	2.558	1.35525	0.000189538	0.00237661	yes	up	9.09	15.48	14.71	31.52	33.72	27.52	13.0933	30.92
KWMTBOMO11227	0.016	-5.97227	0.000190036	0.00237671	yes	down	0.12	0.23	0.27	0	0	0	0.206667	0
KWMTBOMO05559	4.32	2.11116	0.000190047	0.00237671	yes	up	0.33	0.22	0.7	1.51	1.38	1.84	0.416667	1.57667
KWMTBOMO13225	2.48	1.31058	0.000196426	0.00245003	yes	up	17.94	6.76	7.28	21.7	23.64	15.21	10.66	20.1833
KWMTBOMO08841	0.423	-1.24212	0.000199467	0.0024847	yes	down	12.76	3.61	4.66	1.1	2.85	2.94	7.01	2.29667
KWMTBOMO01530	3.294	1.71977	0.000206404	0.00255493	yes	up	7.52	7.45	5.09	20.98	12.51	19.71	6.68667	17.7333
KWMTBOMO04130	12.836	3.68213	0.000206451	0.00255493	yes	up	0.15	0.14	0.08	1.04	0.89	2.14	0.123333	1.35667
KWMTBOMO12285	2.051	1.03601	0.000210779	0.00260509	yes	up	180.64	179.96	181.62	389.58	312.03	273.24	180.74	324.95
KWMTBOMO11876	0.442	-1.17885	0.000212567	0.00262378	yes	down	183.42	239.44	263.81	90.56	79.05	106.77	228.89	92.1267
KWMTBOMO14310	0.439	-1.18778	0.000213232	0.0026277	yes	down	7.23	3.17	2.33	1.08	1.56	1.78	4.24333	1.47333
KWMTBOMO05957	2.203	1.1393	0.000217042	0.00266515	yes	up	2.7	2.39	1.73	3.29	4.93	4.75	2.27333	4.32333
KWMTBOMO10997	3.519	1.81523	0.000230117	0.00281031	yes	up	3.05	1.96	0.93	5.02	5.65	5.93	1.98	5.53333
KWMTBOMO16309	2.009	1.00668	0.000234053	0.00284825	yes	up	50.9	51.85	53.79	100.21	91.49	83.88	52.18	91.86
KWMTBOMO14707	2.478	1.30921	0.000235345	0.00285665	yes	up	3.86	4.29	4.36	8	8.49	10.89	4.17	9.12667
KWMTBOMO00655	2.062	1.04384	0.000236021	0.0028612	yes	up	44.31	53.86	49.22	86.96	93.85	91.16	49.13	90.6567
KWMTBOMO16183	0.495	-1.01497	0.000239477	0.00289938	yes	down	145.55	166.09	162.51	70.61	67.76	70.96	158.05	69.7767
KWMTBOMO02950	0.236	-2.08549	0.000247204	0.0029702	yes	down	1.44	1.23	1.25	0.26	0.23	0.29	1.30667	0.26
KWMTBOMO03069	0.173	-2.53445	0.000249935	0.00299922	yes	down	3.09	1.31	1.43	0.3	0.24	0.26	1.94333	0.266667
KWMTBOMO00897	4.522	2.17685	0.00025207	0.00302102	yes	up	1.18	2.04	3.01	12.33	6.12	6.47	2.07667	8.30667
KWMTBOMO14130	2.557	1.35435	0.000254942	0.00305159	yes	up	3.44	1.08	0.78	3.32	3.78	3.04	1.76667	3.38
KWMTBOMO16067	0.17	-2.55576	0.000268968	0.00320139	yes	down	1.64	1.53	0.56	0.27	0.19	0.06	1.24333	0.173333
KWMTBOMO11540	0.401	-1.3172	0.000269144	0.00320139	yes	down	5.32	5.28	2.97	1.47	1.66	1.1	4.52333	1.41
KWMTBOMO03352	2.117	1.08176	0.000270228	0.00321027	yes	up	27.03	9.47	9.74	25.56	27.64	21.13	15.4133	24.7767
KWMTBOMO04823	0.5	-1.00093	0.00027086	0.00321376	yes	down	4.83	2.57	2.93	1.78	1.25	1.67	3.44333	1.56667
KWMTBOMO05798	0.152	-2.71421	0.000280664	0.00331763	yes	down	1.89	6.06	7	1.39	0.44	0.27	4.98333	0.7
KWMTBOMO13922	2.934	1.55267	0.000282144	0.00332684	yes	up	2.46	0.68	0.49	2.55	2.61	2.56	1.21	2.57333
KWMTBOMO06892	0.394	-1.34323	0.000286162	0.00336586	yes	down	3.29	1.89	1.92	0.66	0.76	1.04	2.36667	0.82
KWMTBOMO06820	2.725	1.44643	0.000289817	0.00340042	yes	up	2.48	2.54	3.45	8.23	5.29	6.71	2.82333	6.74333
KWMTBOMO15051	4.649	2.2169	0.000293933	0.00344021	yes	up	15.79	3.17	0.79	13.78	26.21	21.49	6.58333	20.4933
KWMTBOMO04429	3.398	1.7645	0.000304124	0.00355489	yes	up	1.87	0.61	0.58	1.92	2.65	3.53	1.02	2.7
KWMTBOMO08046	2.407	1.26701	0.00030448	0.00355489	yes	up	8.06	3.74	2.7	10.97	8.16	7.71	4.83333	8.94667
KWMTBOMO15461	2.184	1.12676	0.000308605	0.00359862	yes	up	20.79	26.37	21	57.38	48.47	36.52	22.72	47.4567
KWMTBOMO15426	2.494	1.31829	0.000319728	0.00371919	yes	up	1.27	0.91	0.84	2.43	2.05	1.76	1.00667	2.08
KWMTBOMO00210	2.236	1.16079	0.000325384	0.00377573	yes	up	3.97	1.31	1.36	3.51	4.38	3.56	2.21333	3.81667
KWMTBOMO15331	0.44	-1.18574	0.000334883	0.00387648	yes	down	8.31	4.91	3.71	2.47	1.7	1.8	5.64333	1.99
KWMTBOMO09198	2.265	1.17931	0.00035455	0.00406939	yes	up	3.03	2.85	3.4	6.84	6.19	5.39	3.09333	6.14
KWMTBOMO02257	0.23	-2.12075	0.000355871	0.00407772	yes	down	1.47	1.05	1.12	0.35	0.1	0.24	1.21333	0.23
KWMTBOMO09593	0.298	-1.74554	0.000366477	0.00417599	yes	down	6.05	1.47	2.04	0.34	0.76	1.1	3.18667	0.733333
KWMTBOMO15892	0.425	-1.23336	0.000374194	0.00425371	yes	down	5.04	7.25	4.78	1.65	1.77	3.25	5.69	2.22333
KWMTBOMO15336	2.131	1.09129	0.000376074	0.00426487	yes	up	487.85	745.67	599.19	2232.07	1628.81	1326.29	610.903	1729.06
KWMTBOMO14479	2.022	1.01566	0.000382334	0.0043284	yes	up	13.86	6.99	6.33	19.43	12.19	11.58	9.06	14.4
KWMTBOMO05038	7.297	2.86733	0.000398271	0.00447913	yes	up	0.27	0.14	0.04	1.11	0.51	0.91	0.15	0.843333
KWMTBOMO07995	0.158	-2.66402	0.000401716	0.0045072	yes	down	1.54	0.39	1.11	0.06	0.15	0.19	1.01333	0.133333
KWMTBOMO01894	0.464	-1.10782	0.000406478	0.00455204	yes	down	17.68	4.58	5.45	2.35	3.48	3.9	9.23667	3.24333
KWMTBOMO06098	16.755	4.06656	0.000406672	0.00455204	yes	up	0	0.47	0	3.32	2.1	1.26	0.156667	2.22667
KWMTBOMO05377	0.272	-1.88064	0.000428996	0.00476261	yes	down	21.16	64.91	42.97	13.35	6.21	12.76	43.0133	10.7733
KWMTBOMO06582	0.463	-1.10975	0.000432267	0.00479331	yes	down	22.23	14.29	13.45	4.83	6.14	8.19	16.6567	6.38667
KWMTBOMO13230	2.386	1.25461	0.000435002	0.00481802	yes	up	9.62	2.47	2.34	9.95	7.56	6.6	4.81	8.03667
KWMTBOMO15805	2.536	1.34244	0.000441536	0.004879	yes	up	1.17	0.55	0.37	1.09	1.32	1.87	0.696667	1.42667
KWMTBOMO00774	2.394	1.25956	0.00044585	0.00492094	yes	up	9.93	4.88	3.85	10.97	14.15	10.23	6.22	11.7833
KWMTBOMO16232	3.397	1.7644	0.000447111	0.00492913	yes	up	9.94	5.9	9.06	24.25	23.76	19.21	8.3	22.4067
KWMTBOMO04360	0.296	-1.75718	0.000450851	0.00493849	yes	down	0.54	0.68	0.94	0.2	0.13	0.26	0.72	0.196667
KWMTBOMO02361	2.373	1.24642	0.000466281	0.00505822	yes	up	12.66	19.54	19.94	36.91	38.31	37.59	17.38	37.6033
KWMTBOMO06816	2.583	1.36913	0.000499708	0.00537127	yes	up	0.97	0.62	0.69	1.51	1.22	1.22	0.76	1.31667
KWMTBOMO11892	0.436	-1.19925	0.000500798	0.00537127	yes	down	53.72	15.43	19.25	7.2	12.39	11.86	29.4667	10.4833
KWMTBOMO15241	0.481	-1.05577	0.000505225	0.00540044	yes	down	49.15	15.32	23.38	7.8	8.15	16.65	29.2833	10.8667
KWMTBOMO03219	0.448	-1.15962	0.000508268	0.00542686	yes	down	40.52	13.16	15.23	10.81	6.33	6.02	22.97	7.72
KWMTBOMO01214	0.418	-1.2573	0.000514311	0.00545792	yes	down	1.74	1.07	1.04	0.37	0.44	0.54	1.28333	0.45
KWMTBOMO14433	2.301	1.20256	0.000515547	0.00546158	yes	up	11.75	12.85	14.11	28.74	22.65	26.26	12.9033	25.8833
KWMTBOMO05975	5.574	2.47877	0.000516762	0.00546835	yes	up	2.54	0.77	0	2.55	5.72	5.04	1.10333	4.43667
KWMTBOMO06457	0.33	-1.59807	0.000519502	0.00547901	yes	down	1.9	0.67	0.61	0.15	0.3	0.37	1.06	0.273333
KWMTBOMO16021	0.035	-4.83318	0.000532271	0.00560123	yes	down	0.11	0.42	0.23	0	0	0.02	0.253333	0.00666667
KWMTBOMO04761	3.287	1.71694	0.000540004	0.00566377	yes	up	7.09	4.11	1.36	10.9	12.74	8.17	4.18667	10.6033
KWMTBOMO16229	0.016	-5.95445	0.000550576	0.00576193	yes	down	0.06	0.12	0.4	0	0	0	0.193333	0
KWMTBOMO06897	2.22	1.1506	0.000567903	0.00589774	yes	up	60.98	86.46	85.33	177.09	145.62	146.21	77.59	156.307
KWMTBOMO14593	0.494	-1.01867	0.000571687	0.00593055	yes	down	6.07	3.23	4.08	1.13	2.46	1.87	4.46	1.82
KWMTBOMO01769	0.172	-2.54164	0.000597131	0.00614081	yes	down	1.11	0.87	1.33	0.08	0.41	0.02	1.10333	0.17
KWMTBOMO08133	2.06	1.04235	0.000603971	0.00619912	yes	up	26.52	23.39	21.72	55.45	36.75	32.86	23.8767	41.6867
KWMTBOMO03106	4.98	2.31623	0.000607183	0.00621724	yes	up	0.67	1.63	0.7	6.53	3.19	3.39	1	4.37
KWMTBOMO02806	2.222	1.15189	0.000619538	0.00633692	yes	up	2.8	1.21	1	3.02	3.14	2.57	1.67	2.91
KWMTBOMO01599	0.375	-1.41637	0.000629425	0.00641041	yes	down	2.04	1.23	1.1	0.25	0.45	0.69	1.45667	0.463333
KWMTBOMO02121	0.471	-1.08726	0.000638609	0.00649697	yes	down	1.95	1.26	1.03	0.43	0.54	0.7	1.41333	0.556667
KWMTBOMO14475	0.442	-1.17845	0.000649139	0.00659703	yes	down	3.15	1.06	1.29	0.49	0.54	0.89	1.83333	0.64
KWMTBOMO08007	4.12	2.04258	0.000655618	0.00665575	yes	up	0.51	0.64	0.53	1.84	2.56	1.63	0.56	2.01
KWMTBOMO07859	2.651	1.40671	0.000669143	0.00677133	yes	up	0.84	1.2	0.33	1.62	1.75	1.5	0.79	1.62333
KWMTBOMO15344	0.481	-1.05602	0.000676052	0.00682668	yes	down	16.7	4.81	6.12	2.21	3.9	4.19	9.21	3.43333
KWMTBOMO07880	0.473	-1.07975	0.000686561	0.00691075	yes	down	7.84	2.53	2.94	1.11	2.07	1.74	4.43667	1.64
KWMTBOMO11799	0.395	-1.34111	0.000691877	0.00694561	yes	down	1	0.58	0.62	0.17	0.27	0.29	0.733333	0.243333
KWMTBOMO11556	0.467	-1.09896	0.000714652	0.00715556	yes	down	5.91	3.05	2.41	1.5	1.27	1.46	3.79	1.41
KWMTBOMO12347	0.477	-1.06857	0.000726383	0.00725771	yes	down	391.71	526.7	532.03	230.06	185.4	212.62	483.48	209.36
KWMTBOMO09540	0.389	-1.36043	0.000732793	0.00731406	yes	down	4.98	2.08	2.49	1.45	0.93	1.2	3.18333	1.19333
KWMTBOMO12447	3.901	1.96374	0.00075142	0.0074764	yes	up	5.67	1.93	2.82	8.22	6.44	16.89	3.47333	10.5167
KWMTBOMO04662	0.264	-1.92364	0.000769165	0.00761305	yes	down	5.41	3.38	2.98	0.97	0.84	0.62	3.92333	0.81
KWMTBOMO06064	0.454	-1.1395	0.000770972	0.00762299	yes	down	4.36	2.94	2.97	0.87	1.8	1.78	3.42333	1.48333
KWMTBOMO02853	2.451	1.29316	0.000777166	0.00766825	yes	up	4.65	2.55	2.92	7.43	9.22	4.2	3.37333	6.95
KWMTBOMO03642	0.158	-2.66213	0.000794368	0.00780553	yes	down	0.39	0.13	0.27	0.06	0.02	0.02	0.263333	0.0333333
KWMTBOMO13664	0.213	-2.23131	0.000802497	0.0078448	yes	down	1.64	0.43	0.37	0.07	0.18	0.14	0.813333	0.13
KWMTBOMO07375	0.429	-1.22073	0.000804613	0.00785739	yes	down	3.6	1.44	1.42	0.61	0.98	0.6	2.15333	0.73
KWMTBOMO09882	0.222	-2.17115	0.000824097	0.00801468	yes	down	1.92	4.23	3.69	0.54	0.64	0.92	3.28	0.7
KWMTBOMO13751	0.213	-2.23033	0.000839494	0.00812281	yes	down	0.75	0.84	0.13	0.06	0.11	0.14	0.573333	0.103333
KWMTBOMO06715	0.222	-2.16868	0.000842378	0.00813413	yes	down	1.54	0.57	2.12	0.24	0.24	0.33	1.41	0.27
KWMTBOMO01178	6.471	2.69392	0.000844479	0.00814613	yes	up	0.15	0.17	0	0.24	0.95	0.68	0.106667	0.623333
KWMTBOMO08550	0.17	-2.55706	0.000858513	0.00826008	yes	down	1.61	1.17	1.02	0.31	0	0.22	1.26667	0.176667
KWMTBOMO14685	2.127	1.08882	0.000860642	0.00826008	yes	up	47.27	58.47	52.27	119.74	91.16	75.34	52.67	95.4133
KWMTBOMO11239	0.42	-1.25079	0.000866611	0.00830896	yes	down	79.1	13.47	22.63	13.55	9.57	11.38	38.4	11.5
KWMTBOMO00081	0.387	-1.37129	0.000874843	0.00836159	yes	down	1.02	0.91	1.07	0.31	0.27	0.44	1	0.34
KWMTBOMO15333	0.497	-1.00849	0.000875624	0.00836159	yes	down	7.27	2.41	2.49	0.93	1.78	1.99	4.05667	1.56667
KWMTBOMO09030	0.404	-1.3082	0.00088664	0.00845828	yes	down	15.22	8.19	9.43	1.38	5.77	4.11	10.9467	3.75333
KWMTBOMO13405	2.19	1.13103	0.000937688	0.00885626	yes	up	5.46	4.59	5.67	11.15	10.33	8	5.24	9.82667
KWMTBOMO06185	0.302	-1.72846	0.00095555	0.00895979	yes	down	3.91	1.23	1.11	0.42	0.28	0.74	2.08333	0.48
KWMTBOMO05225	0.489	-1.03113	0.000956479	0.00895979	yes	down	4.37	4.32	4.8	2.04	1.67	2.06	4.49667	1.92333
KWMTBOMO06110	0.496	-1.0129	0.000964502	0.00899318	yes	down	23.87	15.7	15.65	4.46	8.6	13.05	18.4067	8.70333
KWMTBOMO07976	13.71	3.77715	0.000980985	0.00908713	yes	up	0.1	0	0.03	0.54	0.54	0.27	0.0433333	0.45
KWMTBOMO01933	2.005	1.00354	0.00100772	0.00929568	yes	up	380.73	568.4	445.45	840.81	817.13	776.64	464.86	811.527
KWMTBOMO13242	2.484	1.31275	0.00101212	0.00931814	yes	up	3.95	1.82	2.45	4.25	7.24	5.15	2.74	5.54667
KWMTBOMO07599	0.188	-2.41266	0.00102857	0.00945126	yes	down	4.78	14.34	1.23	0.89	1.9	0.6	6.78333	1.13
KWMTBOMO04634	0.486	-1.03951	0.00103441	0.00949577	yes	down	3.99	1.4	1.31	0.63	0.88	1.03	2.23333	0.846667
KWMTBOMO15094	2.581	1.36776	0.00106156	0.00967946	yes	up	4.66	1.5	1.63	4.73	6.7	4.04	2.59667	5.15667
KWMTBOMO02589	0.187	-2.41984	0.00108896	0.00989127	yes	down	1.12	0.86	1.02	0.18	0	0.31	1	0.163333
KWMTBOMO05288	0.397	-1.33228	0.0010943	0.00992078	yes	down	0.99	0.91	1.45	0.38	0.32	0.5	1.11667	0.4
KWMTBOMO09407	0.448	-1.15882	0.00114921	0.0103396	yes	down	15.83	9.55	7.25	5.14	3.5	2.99	10.8767	3.87667
KWMTBOMO07018	0.455	-1.13561	0.00115657	0.0103819	yes	down	3.1	2.87	3.34	1.14	0.95	1.5	3.10333	1.19667
KWMTBOMO05444	0.203	-2.30361	0.00118534	0.0105944	yes	down	9.96	19.65	9.46	3.71	2.51	2.18	13.0233	2.8
KWMTBOMO13928	0.352	-1.50806	0.00123633	0.0109983	yes	down	5.15	2.73	2.24	0.6	1.27	0.97	3.37333	0.946667
KWMTBOMO11299	7.896	2.98112	0.00125372	0.0111322	yes	up	0.41	0	0.84	2.23	3.88	2.26	0.416667	2.79
KWMTBOMO06499	0.373	-1.42215	0.00125549	0.0111375	yes	down	1.58	1.59	1.13	0.2	0.47	0.76	1.43333	0.476667
KWMTBOMO12754	4.002	2.00061	0.00127606	0.0112883	yes	up	0.29	0.3	0.12	0.75	0.8	0.89	0.236667	0.813333
KWMTBOMO14940	0.364	-1.45747	0.00127756	0.0112911	yes	down	1.05	0.5	0.62	0.23	0.19	0.23	0.723333	0.216667
KWMTBOMO14317	0.11	-3.17883	0.00136251	0.0119861	yes	down	2.06	6.39	0.29	0.16	0.64	0.06	2.91333	0.286667
KWMTBOMO06759	0.471	-1.0849	0.00136778	0.0120213	yes	down	6.95	2.94	2.18	0.99	1.69	1.82	4.02333	1.5
KWMTBOMO08849	0.21	-2.25364	0.00137864	0.0120943	yes	down	0.71	1.96	0.37	0.14	0.27	0.2	1.01333	0.203333
KWMTBOMO05406	0.261	-1.93792	0.00138621	0.0121477	yes	down	1.83	1.97	1.6	0.41	0.13	0.73	1.8	0.423333
KWMTBOMO00582	0.434	-1.20276	0.00139333	0.0121781	yes	down	0.75	0.46	0.47	0.12	0.23	0.26	0.56	0.203333
KWMTBOMO01672	0.26	-1.94307	0.00140199	0.0122313	yes	down	3.24	2.7	2.78	0.11	0.5	1.44	2.90667	0.683333
KWMTBOMO04630	0.168	-2.57379	0.00140328	0.0122313	yes	down	0.66	0.16	0.82	0.04	0.11	0.07	0.546667	0.0733333
KWMTBOMO10007	0.217	-2.20367	0.00140859	0.0122663	yes	down	1.08	1.27	0.96	0.13	0.13	0.39	1.10333	0.216667
KWMTBOMO04587	0.473	-1.07941	0.00141258	0.0122899	yes	down	23.1	7.28	8.02	4.18	4.02	5.63	12.8	4.61
KWMTBOMO13204	2.466	1.3024	0.00148185	0.012787	yes	up	1.63	1.63	2.42	4.32	3.26	5.57	1.89333	4.38333
KWMTBOMO04131	2.701	1.43325	0.00150103	0.0128823	yes	up	1.07	0.69	0.84	2.2	1.57	2.06	0.866667	1.94333
KWMTBOMO00552	0.391	-1.35614	0.0015381	0.0131292	yes	down	2.26	0.55	0.73	0.31	0.33	0.41	1.18	0.35
KWMTBOMO15558	2.294	1.19783	0.00154307	0.0131598	yes	up	10.9	19.07	19.19	29.15	29.19	47.78	16.3867	35.3733
KWMTBOMO01369	0.336	-1.57458	0.0015471	0.0131823	yes	down	2.95	1.55	1.22	0.27	0.71	0.59	1.90667	0.523333
KWMTBOMO15033	0.036	-4.7968	0.00156164	0.0132823	yes	down	0.41	3.71	0.35	0	0.08	0.08	1.49	0.0533333
KWMTBOMO09285	2.379	1.25045	0.00156902	0.0133212	yes	up	0.81	0.26	0.32	0.83	0.75	1.01	0.463333	0.863333
KWMTBOMO00650	0.027	-5.23552	0.00157494	0.0133595	yes	down	0.57	0.9	0.02	0	0.03	0	0.496667	0.01
KWMTBOMO01843	0.275	-1.86274	0.00158519	0.0134345	yes	down	1.79	0.48	0.89	0.31	0.19	0.16	1.05333	0.22
KWMTBOMO01784	0.481	-1.05539	0.00167694	0.0141113	yes	down	3.42	2	2.36	1.01	0.98	1	2.59333	0.996667
KWMTBOMO10976	0.319	-1.64641	0.00171528	0.0144211	yes	down	2.03	2.8	3.74	0.71	0.49	1.35	2.85667	0.85
KWMTBOMO13809	0.469	-1.09311	0.00172787	0.0145013	yes	down	7.91	2.94	4.1	2.07	2.06	1.42	4.98333	1.85
KWMTBOMO13207	0.373	-1.42453	0.00174288	0.0145501	yes	down	1.56	0.88	1.8	0.35	0.4	0.64	1.41333	0.463333
KWMTBOMO05120	0.369	-1.43698	0.00177548	0.0147603	yes	down	2.31	1.61	2.22	0.22	1.04	0.76	2.04667	0.673333
KWMTBOMO07882	0.452	-1.14414	0.00177739	0.0147603	yes	down	2.2	1.05	1.42	0.61	0.47	0.65	1.55667	0.576667
KWMTBOMO08135	0.11	-3.19023	0.00181459	0.0150035	yes	down	2.37	11.41	1.78	0.57	0.79	0.3	5.18667	0.553333
KWMTBOMO04348	0.483	-1.05052	0.00185283	0.0152533	yes	down	2.23	0.83	1.09	0.58	0.56	0.44	1.38333	0.526667
KWMTBOMO07605	2.505	1.32467	0.0019019	0.0155628	yes	up	1.24	0.87	0.6	2.12	1.82	1.61	0.903333	1.85
KWMTBOMO16088	0.121	-3.04702	0.00192113	0.0157066	yes	down	0.32	0.39	0.7	0.02	0.03	0.12	0.47	0.0566667
KWMTBOMO00542	0.301	-1.73421	0.00192775	0.0157472	yes	down	4.31	2.4	1.58	0.63	0.88	0.47	2.76333	0.66
KWMTBOMO14978	0.41	-1.28485	0.00192994	0.0157507	yes	down	1.07	1.2	1.09	0.51	0.33	0.36	1.12	0.4
KWMTBOMO07097	2.633	1.39667	0.00193904	0.0157986	yes	up	1.92	1.44	0.89	3.56	2.78	2.8	1.41667	3.04667
KWMTBOMO12115	0.398	-1.32833	0.00194937	0.0158691	yes	down	5.85	1.92	2.5	0.54	0.99	1.75	3.42333	1.09333
KWMTBOMO16464	2.126	1.08811	0.00198655	0.016123	yes	up	0.81	0.51	0.47	0.98	1.24	1.17	0.596667	1.13
KWMTBOMO02741	0.287	-1.80133	0.00201741	0.0162696	yes	down	0.77	0.89	0.83	0.17	0.4	0.14	0.83	0.236667
KWMTBOMO16469	0.289	-1.7904	0.00202112	0.0162856	yes	down	1.95	3.16	2.62	0.43	0.52	1.2	2.57667	0.716667
KWMTBOMO08675	0.477	-1.06863	0.00202869	0.0163328	yes	down	2.05	0.75	0.74	0.47	0.43	0.4	1.18	0.433333
KWMTBOMO14321	0.276	-1.85508	0.00204625	0.0164462	yes	down	1.85	1.68	0.75	0.24	0.42	0.2	1.42667	0.286667
KWMTBOMO01619	0.485	-1.04263	0.00205657	0.0165013	yes	down	6.02	2.07	3.19	1.4	1.97	1.42	3.76	1.59667
KWMTBOMO00581	8.321	3.05668	0.00205844	0.0165023	yes	up	0	0.21	0.09	0.57	1.04	0.84	0.1	0.816667
KWMTBOMO07131	0.495	-1.0133	0.0021116	0.0168431	yes	down	5.72	4.44	5.27	0.99	2.15	3.18	5.14333	2.10667
KWMTBOMO01461	2.071	1.0502	0.00221354	0.0175349	yes	up	1.21	0.59	0.73	1.24	1.32	1.75	0.843333	1.43667
KWMTBOMO08355	0.421	-1.24777	0.00221496	0.0175349	yes	down	4.22	5.64	4.57	1.89	1.64	1.55	4.81	1.69333
KWMTBOMO00236	0.368	-1.44291	0.00222147	0.0175718	yes	down	5.46	2.34	2.52	0.33	1.08	1.71	3.44	1.04
KWMTBOMO10297	0.455	-1.13718	0.00223183	0.0176391	yes	down	1.84	0.82	0.71	0.27	0.42	0.53	1.12333	0.406667
KWMTBOMO02475	0.488	-1.03607	0.00227295	0.0179193	yes	down	3.17	1.17	1.35	0.44	0.74	1.36	1.89667	0.846667
KWMTBOMO04385	0.27	-1.89029	0.002297	0.0180639	yes	down	5.4	11.17	7.33	2.84	0.82	2.11	7.96667	1.92333
KWMTBOMO02808	0.372	-1.426	0.00232964	0.0182519	yes	down	9.28	10.75	7.31	2.06	3.81	3.02	9.11333	2.96333
KWMTBOMO07707	0.416	-1.264	0.00243394	0.0189524	yes	down	3.23	1.05	0.91	0.36	0.53	0.78	1.73	0.556667
KWMTBOMO03718	0.08	-3.64023	0.00245398	0.0190928	yes	down	1.16	1.14	1.06	0.15	0	0.08	1.12	0.0766667
KWMTBOMO09712	2.009	1.00668	0.00247542	0.0192438	yes	up	2.72	3.16	2.24	4.6	5.4	4.28	2.70667	4.76
KWMTBOMO15052	2.558	1.35511	0.00256122	0.0197549	yes	up	1.29	0.75	0.7	1.16	1.66	1.88	0.913333	1.56667
KWMTBOMO09128	0.354	-1.49926	0.0026325	0.0201514	yes	down	2.93	5.16	1.24	0.57	1.34	1.25	3.11	1.05333
KWMTBOMO03884	2.252	1.1709	0.00264601	0.0202384	yes	up	4.12	2.41	1.32	4.34	5.93	3.88	2.61667	4.71667
KWMTBOMO16249	3.725	1.89715	0.00266915	0.0203662	yes	up	0.42	1.16	0.67	2.38	2.17	3.19	0.75	2.58
KWMTBOMO02604	10.993	3.45846	0.00268008	0.0204278	yes	up	0	0.49	0.37	5.44	1.18	1.77	0.286667	2.79667
KWMTBOMO06900	2.141	1.09842	0.00268152	0.0204278	yes	up	0.74	0.34	0.58	0.91	1.24	0.8	0.553333	0.983333
KWMTBOMO00844	0.484	-1.0456	0.00272715	0.0207421	yes	down	3.62	1.89	1.84	1.19	0.68	0.98	2.45	0.95
KWMTBOMO08262	2.224	1.15296	0.00273484	0.0207744	yes	up	4.3	6.49	6.12	14.18	10.01	7.29	5.63667	10.4933
KWMTBOMO04393	0.298	-1.74568	0.00276176	0.0209382	yes	down	1.17	0.91	0.38	0.17	0.27	0.15	0.82	0.196667
KWMTBOMO13052	0.41	-1.28645	0.00277299	0.0209821	yes	down	1.99	1.34	1.18	0.4	0.45	0.71	1.50333	0.52
KWMTBOMO04226	0.058	-4.09983	0.0028428	0.0213649	yes	down	0.33	1.47	0.12	0	0.07	0.04	0.64	0.0366667
KWMTBOMO01594	0.462	-1.11499	0.00285218	0.0214047	yes	down	1.17	0.85	0.95	0.47	0.32	0.36	0.99	0.383333
KWMTBOMO09414	2.71	1.43831	0.00290364	0.0217018	yes	up	0.64	0.47	0.54	1.15	1.12	1.54	0.55	1.27
KWMTBOMO02562	0.49	-1.03021	0.00298641	0.0222155	yes	down	1.55	0.7	0.54	0.21	0.36	0.51	0.93	0.36
KWMTBOMO16259	0.479	-1.06064	0.00302608	0.02246	yes	down	3.03	1.38	1.34	0.47	0.59	1.19	1.91667	0.75
KWMTBOMO12718	0.181	-2.46355	0.00308304	0.0228448	yes	down	1.03	0.41	0.42	0.07	0	0.21	0.62	0.0933333
KWMTBOMO13112	0.497	-1.00841	0.00312589	0.0230653	yes	down	2.12	1.01	1.07	0.62	0.55	0.56	1.4	0.576667
KWMTBOMO06648	0.288	-1.79336	0.00312738	0.0230653	yes	down	0.75	0.69	0.86	0.19	0.11	0.29	0.766667	0.196667
KWMTBOMO01433	0.492	-1.02252	0.00319578	0.0234426	yes	down	11.7	3.77	3.94	1.74	2.99	2.66	6.47	2.46333
KWMTBOMO06953	0.1	-3.31594	0.00320552	0.0234775	yes	down	0.49	1.17	0.82	0	0.19	0.05	0.826667	0.08
KWMTBOMO15195	0.232	-2.10841	0.00323775	0.0236952	yes	down	0.89	1.51	1.38	0.39	0.32	0.07	1.26	0.26
KWMTBOMO02344	0.408	-1.29174	0.00327966	0.0239098	yes	down	8.04	15.25	17.31	3.61	3.74	8.73	13.5333	5.36
KWMTBOMO09349	0.055	-4.17345	0.00330702	0.0240456	yes	down	0.1	0.13	0.09	0	0.02	0	0.106667	0.00666667
KWMTBOMO06858	0.47	-1.089	0.00332466	0.0241266	yes	down	6.41	2.16	1.76	1.06	1.53	1.08	3.44333	1.22333
KWMTBOMO02452	0.239	-2.06753	0.00334467	0.0242533	yes	down	0.69	0.58	0.82	0.24	0.03	0.16	0.696667	0.143333
KWMTBOMO14049	0.301	-1.73131	0.00343537	0.0248162	yes	down	0.99	1.22	2.37	0.45	0.72	0.11	1.52667	0.426667
KWMTBOMO14466	3.092	1.62845	0.00344169	0.024843	yes	up	4.34	1.47	0.6	4.85	5.58	4.18	2.13667	4.87
KWMTBOMO03555	0.369	-1.4368	0.00345498	0.0248855	yes	down	0.8	0.65	0.58	0.31	0.18	0.13	0.676667	0.206667
KWMTBOMO02920	0.493	-1.01922	0.00348694	0.0250933	yes	down	5.82	2.4	1.79	0.83	1.06	2.03	3.33667	1.30667
KWMTBOMO12784	0.253	-1.9807	0.0035677	0.0256073	yes	down	1.07	0.76	0.57	0.03	0.15	0.34	0.8	0.173333
KWMTBOMO14604	0.47	-1.08856	0.00356916	0.0256073	yes	down	3.47	2.21	2.27	0.88	1.32	0.9	2.65	1.03333
KWMTBOMO03794	2.003	1.00207	0.00361985	0.0258732	yes	up	10.22	6.97	5.86	12.66	13.8	11.06	7.68333	12.5067
KWMTBOMO03719	0.349	-1.51932	0.00363655	0.0259354	yes	down	1.52	1.9	1.58	0.56	0.43	0.42	1.66667	0.47
KWMTBOMO00091	0.384	-1.37989	0.00363675	0.0259354	yes	down	0.59	1.26	0.77	0.43	0.24	0.26	0.873333	0.31
KWMTBOMO16089	0.101	-3.3129	0.00365137	0.0260006	yes	down	0.11	0.42	0.85	0.07	0.06	0	0.46	0.0433333
KWMTBOMO02540	5.241	2.38997	0.00366622	0.0260867	yes	up	0.21	1.75	3.31	6.47	15.82	4.6	1.75667	8.96333
KWMTBOMO14067	4.422	2.14463	0.00377244	0.0267025	yes	up	0.15	0.07	0.18	0.34	1.23	0.62	0.133333	0.73
KWMTBOMO14495	5.429	2.44079	0.00380396	0.0268455	yes	up	0.85	0.1	0.34	1.75	1.58	1.84	0.43	1.72333
KWMTBOMO02570	7.864	2.97526	0.00381649	0.0269139	yes	up	0.13	0.04	0.09	0.73	0.6	0.32	0.0866667	0.55
KWMTBOMO05076	0.494	-1.01682	0.00388583	0.0273015	yes	down	3.29	1.21	1.03	0.59	0.74	0.8	1.84333	0.71
KWMTBOMO09327	9.357	3.22609	0.00400337	0.0279617	yes	up	0.03	0.13	0	0.27	0.53	0.6	0.0533333	0.466667
KWMTBOMO13049	0.108	-3.21117	0.00411919	0.0286232	yes	down	0.23	0.3	0.24	0	0.07	0	0.256667	0.0233333
KWMTBOMO03464	0.334	-1.5811	0.00423452	0.029297	yes	down	1.68	0.63	1.7	0.54	0.18	0.36	1.33667	0.36
KWMTBOMO06152	0.379	-1.3979	0.00423467	0.029297	yes	down	2.56	2.14	2.66	1.08	0.52	0.8	2.45333	0.8
KWMTBOMO01804	0.5	-1.00008	0.00428415	0.0295747	yes	down	22.6	4.79	5.32	3.07	4.58	4.3	10.9033	3.98333
KWMTBOMO06819	2.261	1.17728	0.00436187	0.0300675	yes	up	4.07	1.47	0.98	3.8	3.63	3.74	2.17333	3.72333
KWMTBOMO02201	0.386	-1.37388	0.0043873	0.0301989	yes	down	2.65	1.17	1.44	0.55	0.58	0.46	1.75333	0.53
KWMTBOMO02268	0.204	-2.29345	0.00443499	0.0304609	yes	down	0.65	0.89	0.58	0	0.09	0.32	0.706667	0.136667
KWMTBOMO02041	0.417	-1.26297	0.00444346	0.030475	yes	down	2.82	0.37	1.58	0.22	0.22	0.25	1.59	0.23
KWMTBOMO12045	0.483	-1.05076	0.00454957	0.0310904	yes	down	3.87	0.94	1.14	0.45	0.83	0.7	1.98333	0.66
KWMTBOMO00218	0.487	-1.03924	0.00457414	0.0311909	yes	down	2.6	1.47	2.38	0.94	0.77	0.96	2.15	0.89
KWMTBOMO01601	4.905	2.29434	0.00463155	0.0315007	yes	up	0.04	0.07	0.1	0.42	0.28	0.25	0.07	0.316667
KWMTBOMO14184	2.494	1.31822	0.00463285	0.0315007	yes	up	9.68	6.49	8.1	19.41	16.34	12.87	8.09	16.2067
KWMTBOMO10011	0.186	-2.42591	0.00469132	0.0318299	yes	down	0.44	0.19	0.18	0.04	0	0.07	0.27	0.0366667
KWMTBOMO14434	0.402	-1.31526	0.00472863	0.0320144	yes	down	4.53	1.66	1.24	0.53	0.53	1.16	2.47667	0.74
KWMTBOMO01697	0.454	-1.13979	0.00486349	0.0328104	yes	down	23.08	23.17	17.28	4.53	3.5	5.25	21.1767	4.42667
KWMTBOMO15200	0.275	-1.86443	0.00488208	0.0328891	yes	down	0.93	0.27	0.32	0.04	0.19	0.1	0.506667	0.11
KWMTBOMO11412	0.162	-2.62723	0.00492827	0.0331297	yes	down	0.96	0.3	0.88	0.03	0.23	0.03	0.713333	0.0966667
KWMTBOMO09276	0.419	-1.2553	0.00497228	0.0333741	yes	down	2.68	0.71	0.89	0.25	0.61	0.52	1.42667	0.46
KWMTBOMO05397	0.384	-1.38103	0.0049817	0.0333943	yes	down	1.16	0.68	0.9	0.15	0.32	0.46	0.913333	0.31
KWMTBOMO10184	2.202	1.13882	0.00499447	0.0334326	yes	up	1.42	0.86	0.92	2.13	1.83	1.81	1.06667	1.92333
KWMTBOMO02096	3.022	1.59565	0.00500866	0.0334804	yes	up	0.39	0.6	0.31	1.07	1.41	0.98	0.433333	1.15333
KWMTBOMO13712	0.482	-1.05208	0.00501487	0.0334983	yes	down	9.55	2.69	2.22	1.2	1.98	2.05	4.82	1.74333
KWMTBOMO10577	0.423	-1.24083	0.00513715	0.0341033	yes	down	1.18	1.37	1.3	0.49	0.37	0.59	1.28333	0.483333
KWMTBOMO01137	0.429	-1.21997	0.00514136	0.0341033	yes	down	5.88	1.92	1.58	0.48	1.29	1.35	3.12667	1.04
KWMTBOMO13143	2.398	1.26171	0.0051481	0.0341242	yes	up	0.27	0.2	0.31	0.45	0.68	0.5	0.26	0.543333
KWMTBOMO12885	0.486	-1.04081	0.00520723	0.0344679	yes	down	2.09	0.92	0.91	0.62	0.33	0.55	1.30667	0.5
KWMTBOMO06762	2.351	1.2331	0.00522448	0.03451	yes	up	4.42	2.44	3.3	8.64	6.32	4.32	3.38667	6.42667
KWMTBOMO16217	0.479	-1.06293	0.00523449	0.0345518	yes	down	2.88	2.2	2.51	1.33	0.89	1.1	2.53	1.10667
KWMTBOMO10032	0.421	-1.2494	0.0052381	0.0345518	yes	down	1.63	1.07	1.02	0.31	0.41	0.61	1.24	0.443333
KWMTBOMO12408	0.296	-1.75679	0.00527946	0.0347087	yes	down	2.22	2.26	2.7	0.85	0.54	0.51	2.39333	0.633333
KWMTBOMO09733	0.361	-1.47113	0.00528017	0.0347087	yes	down	2.26	1.29	1.19	0.45	0.34	0.61	1.58	0.466667
KWMTBOMO07145	0.272	-1.8802	0.00530746	0.0348399	yes	down	1.65	3.75	0.58	0.56	0.44	0.47	1.99333	0.49
KWMTBOMO06668	0.359	-1.47981	0.00533768	0.0349898	yes	down	123.78	284.95	159.17	95.22	28.53	50.29	189.3	58.0133
KWMTBOMO03939	0.406	-1.30096	0.00538167	0.0352053	yes	down	11.72	17.21	15.06	7.22	3.35	5.15	14.6633	5.24
KWMTBOMO04622	2.03	1.02128	0.00543721	0.0355083	yes	up	11.24	6.68	8.49	15.16	15.21	13.05	8.80333	14.4733
KWMTBOMO01997	0.49	-1.0301	0.00545874	0.0356112	yes	down	1.68	1.5	1.71	0.9	0.66	0.5	1.63	0.686667
KWMTBOMO05903	2.053	1.03772	0.00552563	0.0359981	yes	up	1.36	1.67	1.84	2.79	2.85	3.37	1.62333	3.00333
KWMTBOMO13822	7.033	2.81409	0.00553687	0.0360466	yes	up	0.12	0.02	0.03	0.22	0.43	0.28	0.0566667	0.31
KWMTBOMO04432	2.317	1.21239	0.00567586	0.0367248	yes	up	1.26	0.78	0.69	1.23	1.89	2.15	0.91	1.75667
KWMTBOMO01615	0.235	-2.09205	0.00574114	0.0370713	yes	down	1.21	1.14	1.55	0.08	0.45	0.29	1.3	0.273333
KWMTBOMO14847	6.968	2.80072	0.0057467	0.0370803	yes	up	1.08	0.95	1.11	8.86	5.77	5.7	1.04667	6.77667
KWMTBOMO03151	2.404	1.26546	0.00575181	0.0370803	yes	up	1.04	1.63	1.01	2.9	2.16	2.83	1.22667	2.63
KWMTBOMO11646	0.428	-1.22492	0.00580676	0.037368	yes	down	3.22	1.6	1.52	0.83	0.61	0.73	2.11333	0.723333
KWMTBOMO02742	0.342	-1.54751	0.0058223	0.0374368	yes	down	2.18	0.86	0.64	0.34	0.56	0.47	1.22667	0.456667
KWMTBOMO16531	0.382	-1.38854	0.00593001	0.038	yes	down	1.48	0.56	0.48	0.18	0.25	0.33	0.84	0.253333
KWMTBOMO03920	0.442	-1.17886	0.00595667	0.0381259	yes	down	6.31	2.14	2.13	0.55	1.7	1.43	3.52667	1.22667
KWMTBOMO15425	0.484	-1.04721	0.00599828	0.0383192	yes	down	4.96	1.97	1.57	0.98	1.12	1.09	2.83333	1.06333
KWMTBOMO05095	0.396	-1.33696	0.0060018	0.0383192	yes	down	4.71	1.34	1.85	0.52	1.26	0.67	2.63333	0.816667
KWMTBOMO06638	0.484	-1.04703	0.00603711	0.0384661	yes	down	6.03	1.57	2.38	0.93	1.56	1.22	3.32667	1.23667
KWMTBOMO02346	0.35	-1.51458	0.00609195	0.0387566	yes	down	0.59	0.99	0.74	0.17	0.36	0.23	0.773333	0.253333
KWMTBOMO02719	0.479	-1.06223	0.00611844	0.0388766	yes	down	10.17	5.76	4.3	1.26	3.79	3.26	6.74333	2.77
KWMTBOMO08910	0.382	-1.3872	0.00612151	0.0388766	yes	down	1.53	0.68	0.66	0.23	0.38	0.27	0.956667	0.293333
KWMTBOMO04528	0.198	-2.3375	0.0061768	0.0391129	yes	down	0.42	0.11	0.35	0.04	0.04	0.07	0.293333	0.05
KWMTBOMO10413	0.373	-1.42439	0.00620571	0.0392436	yes	down	5.33	1.91	1.2	0.75	1.1	0.51	2.81333	0.786667
KWMTBOMO09804	0.448	-1.15822	0.00638157	0.0400886	yes	down	3.91	6.2	3.85	2.35	1.94	1.29	4.65333	1.86
KWMTBOMO01090	2.53	1.33916	0.00641307	0.0402018	yes	up	0.63	0.89	0.6	1.3	2	1.49	0.706667	1.59667
KWMTBOMO12686	0.084	-3.57195	0.00644623	0.0403172	yes	down	9.06	58.12	2.37	1.59	3.29	0.92	23.1833	1.93333
KWMTBOMO01001	0.194	-2.36562	0.00653556	0.0407325	yes	down	1.1	1.95	2.95	0.25	0.16	0.7	2	0.37
KWMTBOMO08855	0.288	-1.79806	0.00684125	0.042179	yes	down	0.75	0.37	0.49	0.2	0.05	0.13	0.536667	0.126667
KWMTBOMO02440	6.791	2.7637	0.00685609	0.0422036	yes	up	0.1	0.06	0.07	0.71	0.23	0.31	0.0766667	0.416667
KWMTBOMO13248	0.266	-1.91197	0.00689674	0.0423714	yes	down	0.46	0.53	0.8	0.15	0.1	0.18	0.596667	0.143333
KWMTBOMO04272	2.399	1.26229	0.00697255	0.0427541	yes	up	0.79	0.4	0.52	0.93	1.11	1.42	0.57	1.15333
KWMTBOMO04858	0.083	-3.58253	0.00703143	0.0430318	yes	down	0.55	0.56	0.77	0	0	0.41	0.626667	0.136667
KWMTBOMO05087	0.46	-1.11956	0.00708347	0.0432388	yes	down	1.38	0.49	0.69	0.21	0.42	0.35	0.853333	0.326667
KWMTBOMO06970	0.477	-1.06684	0.00711009	0.0432868	yes	down	3.59	1.36	1.37	0.5	1.16	0.73	2.10667	0.796667
KWMTBOMO03077	0.04	-4.63215	0.00711414	0.0432868	yes	down	0.88	2.88	0	0	0.11	0	1.25333	0.0366667
KWMTBOMO10068	0.318	-1.65272	0.00720058	0.0436728	yes	down	1.21	0.61	0.46	0.28	0.2	0.07	0.76	0.183333
KWMTBOMO00570	0.306	-1.7067	0.00727526	0.0440413	yes	down	0.43	0.5	0.56	0.2	0.04	0.17	0.496667	0.136667
KWMTBOMO03866	0.133	-2.90934	0.00750392	0.0452811	yes	down	0.3	0.11	0.46	0.05	0.04	0	0.29	0.03
KWMTBOMO09332	0.103	-3.28292	0.00751138	0.0452973	yes	down	1.16	2.32	0.04	0	0.35	0.04	1.17333	0.13
KWMTBOMO01735	0.251	-1.99682	0.00751841	0.0453109	yes	down	6.01	0.31	0.81	13.53	0.09	0.2	2.37667	4.60667
KWMTBOMO13568	2.278	1.18747	0.00756703	0.0455751	yes	up	6.07	3.79	1.44	6.52	6.69	7.1	3.76667	6.77
KWMTBOMO04758	0.445	-1.16702	0.00773811	0.0464581	yes	down	2.9	2.39	2.03	1.1	0.93	0.76	2.44	0.93
KWMTBOMO05902	0.25	-1.99749	0.00784293	0.0469748	yes	down	0.46	0.49	1.1	0.28	0.11	0.07	0.683333	0.153333
KWMTBOMO05767	0.422	-1.24588	0.00791518	0.0472819	yes	down	2.31	0.59	0.66	0.21	0.37	0.57	1.18667	0.383333
KWMTBOMO07111	0.366	-1.45146	0.00797329	0.0475691	yes	down	0.37	0.49	0.52	0.19	0.14	0.13	0.46	0.153333
KWMTBOMO01786	0.447	-1.16169	0.0080853	0.0480863	yes	down	3.77	1.09	0.86	0.55	0.5	0.76	1.90667	0.603333
KWMTBOMO09815	2.258	1.17479	0.00826024	0.0488314	yes	up	10.01	2.41	4.02	10.51	9.39	7.73	5.48	9.21
KWMTBOMO06822	0.464	-1.10654	0.00826635	0.0488314	yes	down	4.68	1.24	1.36	0.48	1.15	0.95	2.42667	0.86
KWMTBOMO01824	4.65	2.21721	0.00827519	0.0488314	yes	up	0.63	0.15	0.25	1.38	1.45	0.81	0.343333	1.21333
KWMTBOMO10953	0.321	-1.63964	0.00828267	0.0488314	yes	down	4.71	11.75	12.34	4.01	1.28	2.5	9.6	2.59667
KWMTBOMO03208	0.443	-1.1753	0.00835315	0.0491556	yes	down	7.41	1.6	2.02	0.74	1.52	1.4	3.67667	1.22

## Sheet: S2-down
Gene_id	FC(Adown/Mdown)	Log2FC(Adown/Mdown)	Pvalue	Padjust	Significant	Regulate	Mdown_1	Mdown_2	Mdown_3	Adown_1	Adown_2	Adown_3	Mdown	Adown
KWMTBOMO01268	0.022	-5.49235	6.01357e-185	5.54091e-181	yes	down	62112.6	61405.4	61403.7	1655.94	1141.88	1904.19	61640.6	1567.34
KWMTBOMO14570	24.514	4.61553	5.88415e-164	2.71083e-160	yes	up	47.15	60.88	58.78	1381.17	1606.65	1679.59	55.6033	1555.8
KWMTBOMO11834	0.016	-5.93276	1.80777e-105	5.55226e-102	yes	down	387.99	476.8	396.03	3.93	8.78	10.8	420.273	7.83667
KWMTBOMO09250	0.148	-2.76031	1.76374e-85	4.06276e-82	yes	down	155.45	137.67	110.55	22.44	24.19	20.69	134.557	22.44
KWMTBOMO06899	0.103	-3.28219	2.46015e-69	4.53356e-66	yes	down	67.42	64.16	72.06	8.89	7.65	7.1	67.88	7.88
KWMTBOMO12227	0.078	-3.67988	8.39491e-67	1.28918e-63	yes	down	58	34.89	50.24	3.2	4.99	4.17	47.71	4.12
KWMTBOMO07134	0.073	-3.77795	7.2485e-66	9.54109e-63	yes	down	566.52	418.66	465.74	24.44	45.83	49.35	483.64	39.8733
KWMTBOMO07972	9.945	3.31404	4.27765e-56	4.92679e-53	yes	up	2.11	1.76	1.89	17.54	21.91	25.01	1.92	21.4867
KWMTBOMO13100	0.072	-3.79216	9.85811e-55	1.00925e-51	yes	down	118.91	94.05	133.1	6.52	7.99	13.82	115.353	9.44333
KWMTBOMO12071	8.879	3.15043	2.72626e-53	2.51198e-50	yes	up	16.46	15.73	15.01	135.16	195.96	202.84	15.7333	177.987
KWMTBOMO07977	7.038	2.81516	5.04479e-53	4.2257e-50	yes	up	9.99	6.74	5.88	68.85	58.42	46.01	7.53667	57.76
KWMTBOMO03671	16.424	4.03769	7.83542e-50	6.0163e-47	yes	up	5.57	4.67	8.75	83.71	148.54	125.3	6.33	119.183
KWMTBOMO16484	11.7	3.54845	1.26906e-49	8.9947e-47	yes	up	6.25	6.9	8.53	76.3	132.99	86.92	7.22667	98.7367
KWMTBOMO03220	0.148	-2.75319	3.02086e-48	1.98816e-45	yes	down	143.19	100.02	107.66	14.3	19.89	23.27	116.957	19.1533
KWMTBOMO07572	3.673	1.87712	1.63166e-47	1.00227e-44	yes	up	18.3	19.27	15.69	69.5	78.73	72.31	17.7533	73.5133
KWMTBOMO10759	0.322	-1.63381	8.41348e-47	4.84512e-44	yes	down	40.37	35.43	37.36	11.94	12.43	15.96	37.72	13.4433
KWMTBOMO02157	7.54	2.91463	4.13996e-46	2.24386e-43	yes	up	25.99	17.36	17.32	213.75	163.32	136.09	20.2233	171.053
KWMTBOMO08827	5.308	2.40823	4.68788e-46	2.39967e-43	yes	up	21.34	24.83	23.38	161.5	124.57	132.64	23.1833	139.57
KWMTBOMO11835	0.013	-6.3135	2.2274e-45	1.08017e-42	yes	down	96.31	134.22	108.94	0.7	1.83	2.52	113.157	1.68333
KWMTBOMO16358	0.314	-1.67076	1.24979e-43	5.75776e-41	yes	down	76.02	65.96	69.99	26.24	25.57	23.17	70.6567	24.9933
KWMTBOMO09445	3.103	1.63389	1.99953e-42	8.77318e-40	yes	up	9.55	8.13	7.39	39.09	41.24	34.51	8.35667	38.28
KWMTBOMO15261	0.098	-3.35194	5.64172e-42	2.36286e-39	yes	down	377.75	393.39	328.62	27.91	72.68	22.88	366.587	41.1567
KWMTBOMO16051	0.303	-1.72277	2.06737e-38	8.28205e-36	yes	down	51.49	51.49	52.32	16.98	16.91	17.13	51.7667	17.0067
KWMTBOMO05535	0.431	-1.21317	2.39835e-37	9.20765e-35	yes	down	436.51	379.21	351.32	188.69	188.53	188.14	389.013	188.453
KWMTBOMO09262	4.381	2.13111	4.92342e-37	1.81458e-34	yes	up	50.47	49.64	35.84	240.93	250.71	183.73	45.3167	225.123
KWMTBOMO15107	0.308	-1.69775	1.8084e-36	6.40871e-34	yes	down	24.42	18.6	20.68	7.46	8.01	6.51	21.2333	7.32667
KWMTBOMO13526	0.217	-2.20621	2.53182e-35	8.64006e-33	yes	down	96.86	74.7	73.51	24.68	18.18	16.66	81.69	19.84
KWMTBOMO13412	0.092	-3.43591	3.13645e-35	1.03211e-32	yes	down	67	52.12	66.1	3.63	5.79	9.87	61.74	6.43
KWMTBOMO05444	0.19	-2.39504	3.53517e-34	1.12321e-31	yes	down	17.56	11.08	16.1	4.14	3.72	2.82	14.9133	3.56
KWMTBOMO14819	0.417	-1.2624	3.23132e-33	9.92447e-31	yes	down	66.84	60.18	60.42	29.08	28.72	30.1	62.48	29.3
KWMTBOMO09867	0.371	-1.43	1.97383e-32	5.78391e-30	yes	down	583.62	554.9	490.42	219.38	256.8	207.1	542.98	227.76
KWMTBOMO16449	4.42	2.1442	2.00874e-32	5.78391e-30	yes	up	20.68	13.1	15.84	73.48	94.02	79.05	16.54	82.1833
KWMTBOMO11446	0.382	-1.38915	6.01939e-32	1.68069e-29	yes	down	995.99	834.19	873.23	361.96	360.04	437.35	901.137	386.45
KWMTBOMO06426	9.696	3.27737	2.36925e-31	6.42067e-29	yes	up	0.85	1.47	1.52	13.15	14.66	12.4	1.28	13.4033
KWMTBOMO10093	0.129	-2.95117	3.46572e-31	9.12374e-29	yes	down	42.94	37.18	37.79	3.37	5.52	8.28	39.3033	5.72333
KWMTBOMO13286	7.613	2.92851	5.44631e-31	1.39395e-28	yes	up	1.13	1.26	1.28	13.09	7.5	9.55	1.22333	10.0467
KWMTBOMO04520	2.271	1.18327	7.67841e-31	1.91213e-28	yes	up	1497.45	1425.37	1366.12	3584.39	3955.34	3571.76	1429.65	3703.83
KWMTBOMO15047	0.274	-1.86744	3.63132e-30	8.805e-28	yes	down	412.09	353.13	346.1	85.48	125.72	132.34	370.44	114.513
KWMTBOMO04489	0.324	-1.62686	9.52821e-29	2.2511e-26	yes	down	291.71	217.48	185.19	73.38	91.61	86.19	231.46	83.7267
KWMTBOMO12476	3.208	1.68174	2.81077e-28	6.47461e-26	yes	up	4.74	4.29	3.22	11.73	10.67	12.22	4.08333	11.54
KWMTBOMO02583	2.596	1.37611	3.16106e-28	7.10391e-26	yes	up	31.48	27.41	25.24	74.04	97.22	87.38	28.0433	86.2133
KWMTBOMO00841	0.292	-1.77576	3.39751e-28	7.4535e-26	yes	down	24.4	19.66	17.52	6.96	6.86	6.28	20.5267	6.7
KWMTBOMO08140	0.405	-1.3026	4.23593e-28	9.07671e-26	yes	down	61.03	52.09	52.44	26.78	24.25	24.94	55.1867	25.3233
KWMTBOMO14935	0.38	-1.39706	4.38952e-28	9.19205e-26	yes	down	48.97	40.99	42.16	22.55	22.46	20.34	44.04	21.7833
KWMTBOMO11061	2.645	1.40325	9.09993e-28	1.86326e-25	yes	up	115.94	98.45	86.82	325.5	303.8	265.59	100.403	298.297
KWMTBOMO01843	0.209	-2.25591	2.73154e-27	5.47139e-25	yes	down	28.34	19.75	32.55	5.59	6.1	7.33	26.88	6.34
KWMTBOMO01075	3.083	1.62444	3.06198e-27	6.00279e-25	yes	up	174.42	153.55	129.55	601.3	546.22	433.87	152.507	527.13
KWMTBOMO15870	3.543	1.82509	1.0285e-26	1.97386e-24	yes	up	18.23	14.94	12.51	64.47	67.62	53.06	15.2267	61.7167
KWMTBOMO12869	3.741	1.90332	1.0497e-26	1.97386e-24	yes	up	71.56	89.57	82.66	307.09	408.27	323.03	81.2633	346.13
KWMTBOMO00279	2.078	1.05539	1.79795e-26	3.31326e-24	yes	up	471.36	427.81	434.35	946.28	996.81	1046.09	444.507	996.393
KWMTBOMO05916	0.237	-2.07581	3.94199e-26	7.12187e-24	yes	down	38.57	25.19	28.09	8.02	7.98	8.39	30.6167	8.13
KWMTBOMO01581	0.163	-2.61629	6.36018e-26	1.12698e-23	yes	down	48.51	41.58	35.49	6.32	10.83	6.07	41.86	7.74
KWMTBOMO03996	0.2	-2.31842	8.19025e-26	1.42387e-23	yes	down	14.68	11.78	13.99	3.45	3	2.68	13.4833	3.04333
KWMTBOMO14414	3.705	1.88933	5.52715e-25	9.43095e-23	yes	up	25.79	18.06	15.94	89.26	90.68	67.67	19.93	82.5367
KWMTBOMO10261	0.294	-1.76494	5.84693e-25	9.7952e-23	yes	down	267.36	338.42	276.08	88.32	115.94	99.66	293.953	101.307
KWMTBOMO10328	3.032	1.60042	5.97213e-25	9.82629e-23	yes	up	4.99	5.15	4.78	14.32	18.8	18.6	4.97333	17.24
KWMTBOMO16518	0.379	-1.40129	8.23546e-25	1.33126e-22	yes	down	49.35	39.68	36.59	20.87	18.86	16.79	41.8733	18.84
KWMTBOMO14686	2.902	1.5372	3.31974e-24	5.27381e-22	yes	up	197.9	231.8	203.96	763.73	712.58	622.88	211.22	699.73
KWMTBOMO11071	0.174	-2.52414	5.74332e-24	8.96932e-22	yes	down	16.97	10.96	14.6	1.83	3.29	3.17	14.1767	2.76333
KWMTBOMO01580	8.172	3.03077	6.94938e-24	1.06719e-21	yes	up	12.36	7.95	7.79	75.99	130.01	52.27	9.36667	86.09
KWMTBOMO13698	0.294	-1.76405	7.21696e-24	1.09012e-21	yes	down	49.33	45.29	42.67	10.89	17.69	16.14	45.7633	14.9067
KWMTBOMO08828	2.71	1.43842	9.55992e-24	1.42073e-21	yes	up	10.25	8.84	6.68	25.12	24.82	25.79	8.59	25.2433
KWMTBOMO16289	0.279	-1.84116	1.22467e-23	1.79113e-21	yes	down	35.08	20.74	23.1	6.44	9.13	8.73	26.3067	8.1
KWMTBOMO15649	2.177	1.12239	1.75278e-23	2.52346e-21	yes	up	12.54	11.11	10.78	27.89	28.3	29.93	11.4767	28.7067
KWMTBOMO11792	4357.55	12.0893	2.09494e-23	2.96966e-21	yes	up	0	0	0	17.67	21.68	37.59	0	25.6467
KWMTBOMO07819	0.182	-2.46134	2.25841e-23	3.15287e-21	yes	down	12.91	11.49	10.38	2.25	2.88	1.77	11.5933	2.3
KWMTBOMO02479	0.459	-1.12318	3.19538e-23	4.39436e-21	yes	down	54.72	46.17	47.69	23.57	27.21	25.91	49.5267	25.5633
KWMTBOMO12939	0.14	-2.83353	7.74777e-23	1.04982e-20	yes	down	218.78	199.38	194.67	16.59	30.75	49.94	204.277	32.4267
KWMTBOMO06067	0.315	-1.66881	2.54301e-22	3.39583e-20	yes	down	51.42	59.85	47.45	21.51	14.29	17.14	52.9067	17.6467
KWMTBOMO13923	0.255	-1.971	4.40451e-22	5.79759e-20	yes	down	219.83	163.45	168.79	34.38	64.44	59.33	184.023	52.7167
KWMTBOMO01531	2.141	1.09813	4.77455e-22	6.1801e-20	yes	up	12.82	11.45	10.97	37.54	34.77	35.3	11.7467	35.87
KWMTBOMO16183	0.454	-1.13806	4.82925e-22	6.1801e-20	yes	down	165.72	163.09	164.36	78.95	85.87	88.61	164.39	84.4767
KWMTBOMO09190	4.639	2.21369	7.07607e-22	8.93136e-20	yes	up	19.21	16.49	13.07	116.42	103.97	60.52	16.2567	93.6367
KWMTBOMO16204	3.01	1.5897	7.18293e-22	8.94372e-20	yes	up	47.89	30.37	36.23	153.17	115.17	114.03	38.1633	127.457
KWMTBOMO01016	0.215	-2.22004	1.2283e-21	1.509e-19	yes	down	9.48	10.53	13.66	2.35	2.39	3.46	11.2233	2.73333
KWMTBOMO02560	0.185	-2.43298	1.50007e-21	1.81864e-19	yes	down	4.14	4.88	6.05	0.94	1	1.23	5.02333	1.05667
KWMTBOMO15205	0.454	-1.14033	1.69287e-21	2.02573e-19	yes	down	58.14	47.72	46.37	23.33	25.47	28.6	50.7433	25.8
KWMTBOMO08396	3.267	1.70814	2.46398e-21	2.89551e-19	yes	up	7.22	6.5	5.14	25.58	23.8	20.02	6.28667	23.1333
KWMTBOMO14480	0.369	-1.43833	2.48258e-21	2.89551e-19	yes	down	27.37	24.18	22.26	8.25	11.64	12.17	24.6033	10.6867
KWMTBOMO02845	2.327	1.21864	5.65131e-21	6.5089e-19	yes	up	59.15	58.51	50.64	144.47	158.04	141.77	56.1	148.093
KWMTBOMO10024	2.604	1.38056	6.35378e-21	7.22762e-19	yes	up	42.7	34.3	29.36	102.99	113.19	90.1	35.4533	102.093
KWMTBOMO02964	0.055	-4.19634	7.53284e-21	8.46434e-19	yes	down	292.04	103.33	123.06	9.5	8.58	12.6	172.81	10.2267
KWMTBOMO14066	3.549	1.82725	8.26218e-21	9.17202e-19	yes	up	18.25	25.66	25.81	88.76	102.75	80.04	23.24	90.5167
KWMTBOMO13498	0.436	-1.19907	8.72514e-21	9.57065e-19	yes	down	61.88	59.76	61.79	30.04	27.09	31.18	61.1433	29.4367
KWMTBOMO16470	0.316	-1.66105	9.24007e-21	1.00162e-18	yes	down	143.01	94.5	101.75	32.66	42.91	52.73	113.087	42.7667
KWMTBOMO01267	0.391	-1.35438	9.96861e-21	1.06803e-18	yes	down	2809.09	2525.66	2069.16	867.6	1253.47	1150.41	2467.97	1090.49
KWMTBOMO03209	2.614	1.38639	1.71533e-20	1.81667e-18	yes	up	13.18	11.49	11.39	32.62	32.9	40.32	12.02	35.28
KWMTBOMO15337	0.352	-1.50604	1.77721e-20	1.86082e-18	yes	down	13.06	9.09	9.72	4.72	4.85	3.65	10.6233	4.40667
KWMTBOMO11193	0.412	-1.27802	2.00892e-20	2.0798e-18	yes	down	76.99	69.88	69.01	27.47	35.8	36.89	71.96	33.3867
KWMTBOMO06330	2.499	1.32107	2.54918e-20	2.6098e-18	yes	up	8.15	8.31	8.59	23.14	21.98	20.46	8.35	21.86
KWMTBOMO04149	6.866	2.77944	3.36358e-20	3.40572e-18	yes	up	5.12	6.12	4.33	26.11	56.14	39.74	5.19	40.6633
KWMTBOMO07971	2.079	1.05595	3.87581e-20	3.88171e-18	yes	up	58.53	50.16	48.37	111.53	132.75	126.79	52.3533	123.69
KWMTBOMO11614	3.048	1.60795	3.94253e-20	3.90607e-18	yes	up	34.24	37.14	31.88	125.78	133.04	100.92	34.42	119.913
KWMTBOMO07444	3.847	1.94385	4.08344e-20	4.00264e-18	yes	up	2.94	3.72	4.65	14.28	17.49	18.59	3.77	16.7867
KWMTBOMO02584	3.071	1.61872	4.93155e-20	4.78309e-18	yes	up	18.5	19.25	21.75	82.22	104.67	83.23	19.8333	90.04
KWMTBOMO06066	0.368	-1.44197	5.09668e-20	4.89175e-18	yes	down	27.29	23.84	23.07	11.84	9.51	9.32	24.7333	10.2233
KWMTBOMO06772	3.293	1.71929	7.26069e-20	6.8969e-18	yes	up	439.37	378.84	257.03	1475.15	1488.33	1038.01	358.413	1333.83
KWMTBOMO14387	0.158	-2.66018	8.75437e-20	8.2309e-18	yes	down	7.07	6.59	5.57	1.05	1.33	1.13	6.41	1.17
KWMTBOMO05564	2.338	1.2254	9.76629e-20	9.08956e-18	yes	up	53.11	44.42	39.39	123.83	131.15	104.21	45.64	119.73
KWMTBOMO04455	13.571	3.7624	1.97835e-19	1.82285e-17	yes	up	0.53	0.71	0.36	12.51	5.61	6.32	0.533333	8.14667
KWMTBOMO10340	4.536	2.18139	2.40396e-19	2.19308e-17	yes	up	1.13	1.43	1.77	6.53	7.02	8.86	1.44333	7.47
KWMTBOMO13744	7.609	2.92763	2.88133e-19	2.60281e-17	yes	up	2.6	1.8	1.66	26.24	13.68	10.67	2.02	16.8633
KWMTBOMO00928	2.961	1.56615	3.27343e-19	2.92829e-17	yes	up	30.28	28.99	31.24	127.52	83.46	93.54	30.17	101.507
KWMTBOMO14530	0.465	-1.10488	3.41126e-19	3.02225e-17	yes	down	178.63	157.98	158.93	96.33	80.25	82.63	165.18	86.4033
KWMTBOMO14098	0.287	-1.80172	4.44132e-19	3.89736e-17	yes	down	1394.5	1258.68	1438.8	317.43	414.95	589.29	1363.99	440.557
KWMTBOMO04548	0.486	-1.04074	5.98029e-19	5.19834e-17	yes	down	945	737.21	760.73	422.45	535.54	470.84	814.313	476.277
KWMTBOMO03152	7.584	2.92286	8.02855e-19	6.91356e-17	yes	up	0.53	0.83	0.84	6.7	5.07	6.83	0.733333	6.2
KWMTBOMO07761	0.325	-1.62358	8.82768e-19	7.53132e-17	yes	down	4.2	3.66	3.78	1.04	1.62	1.59	3.88	1.41667
KWMTBOMO06676	0.357	-1.48538	1.52161e-18	1.28625e-16	yes	down	375.87	269.68	265.09	147.27	110.97	112.39	303.547	123.543
KWMTBOMO05170	2.104	1.07313	2.02109e-18	1.69293e-16	yes	up	4.65	3.76	4.03	9.58	9.89	9.9	4.14667	9.79
KWMTBOMO11111	2.19	1.13088	2.26042e-18	1.87635e-16	yes	up	54.66	50.17	41.69	121.1	132.8	112.88	48.84	122.26
KWMTBOMO14932	0.332	-1.58997	2.95295e-18	2.42933e-16	yes	down	110.39	101.46	120.2	33.15	39.1	52.52	110.683	41.59
KWMTBOMO16398	0.211	-2.24375	3.47377e-18	2.83251e-16	yes	down	19.24	22.56	28.05	3.99	6.22	6.66	23.2833	5.62333
KWMTBOMO13647	4.53	2.17949	3.5994e-18	2.9092e-16	yes	up	8.33	9.46	7.43	29.98	49.07	50.94	8.40667	43.33
KWMTBOMO02642	2.913	1.54255	7.27502e-18	5.82887e-16	yes	up	6.69	6.45	5.47	21.35	22.13	23.59	6.20333	22.3567
KWMTBOMO09734	0.259	-1.94789	7.47768e-18	5.88883e-16	yes	down	14.2	22.96	17.61	4.13	4.31	4.89	18.2567	4.44333
KWMTBOMO06082	2.312	1.20929	8.23685e-18	6.43172e-16	yes	up	101.88	101.28	97.55	299.62	253.49	233.52	100.237	262.21
KWMTBOMO03224	0.022	-5.53582	1.02235e-17	7.91587e-16	yes	down	1.85	1.5	1.23	0.03	0.05	0.03	1.52667	0.0366667
KWMTBOMO01304	3.476	1.79759	1.21373e-17	9.31941e-16	yes	up	180.13	146.13	123.32	749.07	624.11	399.74	149.86	590.973
KWMTBOMO09885	0.417	-1.26333	1.28594e-17	9.79231e-16	yes	down	287.2	261.29	260.24	101.96	135.61	143.79	269.577	127.12
KWMTBOMO01502	0.472	-1.08286	1.48972e-17	1.12511e-15	yes	down	260.16	208.48	201.28	119.77	143.31	105.16	223.307	122.747
KWMTBOMO01526	0.271	-1.884	1.5395e-17	1.15325e-15	yes	down	22.17	14.87	13.69	5.69	4.16	5.37	16.91	5.07333
KWMTBOMO05448	45.391	5.50433	1.725e-17	1.28179e-15	yes	up	0.66	0	0.17	18.56	12.81	8.83	0.276667	13.4
KWMTBOMO01973	0.311	-1.68564	4.00374e-17	2.92782e-15	yes	down	7.61	5.75	7.97	2.99	2.34	2.02	7.11	2.45
KWMTBOMO04625	4.981	2.3163	5.46603e-17	3.96567e-15	yes	up	1.69	1.58	1.67	11.23	6.26	6.34	1.64667	7.94333
KWMTBOMO03585	0.426	-1.23211	6.76897e-17	4.8726e-15	yes	down	72.24	54.23	60.45	23.36	33.06	31.05	62.3067	29.1567
KWMTBOMO03298	0.265	-1.91557	6.93802e-17	4.92909e-15	yes	down	8.83	8.06	9.09	3.04	2.82	1.92	8.66	2.59333
KWMTBOMO15365	20574.4	14.3286	6.95444e-17	4.92909e-15	yes	up	0.04	0.02	0.04	2129.78	6.09	277.07	0.0333333	804.313
KWMTBOMO00661	0.257	-1.95774	7.04548e-17	4.9555e-15	yes	down	10.17	8.62	9.44	3.3	1.74	2.82	9.41	2.62
KWMTBOMO01796	2.13	1.09058	7.33545e-17	5.12037e-15	yes	up	184.22	162.72	144.74	393.43	442.67	337.94	163.893	391.347
KWMTBOMO16500	0.231	-2.11116	9.22666e-17	6.39207e-15	yes	down	17.48	19.63	22.85	6.69	5.01	4.19	19.9867	5.29667
KWMTBOMO13587	3.357	1.74732	1.12747e-16	7.75264e-15	yes	up	20.54	14.61	13.12	65.23	74.68	61.2	16.09	67.0367
KWMTBOMO11730	3.545	1.82568	1.93521e-16	1.31111e-14	yes	up	11.79	7.81	9.63	40.1	45.58	31.02	9.74333	38.9
KWMTBOMO00852	0.498	-1.00632	2.35026e-16	1.58068e-14	yes	down	109.44	87.6	92.87	48.28	60.05	52.94	96.6367	53.7567
KWMTBOMO05100	0.448	-1.15895	2.53038e-16	1.68949e-14	yes	down	196.27	170.85	154.84	74.8	103.94	84.77	173.987	87.8367
KWMTBOMO04667	0.47	-1.09039	2.86672e-16	1.88671e-14	yes	down	19.66	16.99	18.65	8.82	9.78	10.3	18.4333	9.63333
KWMTBOMO08201	0.457	-1.13083	3.60489e-16	2.35571e-14	yes	down	61.38	52.65	50.81	30.25	29.5	24.71	54.9467	28.1533
KWMTBOMO02433	8.171	3.03053	4.03445e-16	2.61785e-14	yes	up	3.6	1.86	1.23	28.92	19.69	10.88	2.23	19.83
KWMTBOMO06740	0.343	-1.54225	4.57047e-16	2.94492e-14	yes	down	25.81	25.26	26.88	12.35	11.43	9.19	25.9833	10.99
KWMTBOMO07079	2.095	1.06704	4.97609e-16	3.184e-14	yes	up	9.36	9.31	8.85	21.49	21.92	22.63	9.17333	22.0133
KWMTBOMO00397	2.076	1.0539	6.56664e-16	4.14418e-14	yes	up	79.26	52.96	52.93	145.81	145.29	135.88	61.7167	142.327
KWMTBOMO06516	3.271	1.70985	7.42417e-16	4.65349e-14	yes	up	1.47	1.66	1.32	4.34	6.42	5.73	1.48333	5.49667
KWMTBOMO05872	2.199	1.13683	8.39406e-16	5.1908e-14	yes	up	50.03	54.51	41.96	155.3	163.17	134.24	48.8333	150.903
KWMTBOMO05216	5.87	2.55327	8.621e-16	5.29559e-14	yes	up	3.26	7.14	4.8	21.53	44.82	38.36	5.06667	34.9033
KWMTBOMO10946	0.464	-1.10848	1.43437e-15	8.69492e-14	yes	down	711.51	698.52	695.44	322.47	337.59	421.92	701.823	360.66
KWMTBOMO04253	2.278	1.18764	1.81781e-15	1.09473e-13	yes	up	53.46	13.96	29.98	74.79	75.62	67.57	32.4667	72.66
KWMTBOMO14237	0.332	-1.59192	2.02185e-15	1.2097e-13	yes	down	47.19	45.42	44.02	12.31	20.79	18.5	45.5433	17.2
KWMTBOMO13140	0.272	-1.87778	2.05843e-15	1.22364e-13	yes	down	267.73	191.89	180.32	93.34	48.36	53.25	213.313	64.9833
KWMTBOMO11731	0.484	-1.04661	2.49194e-15	1.47184e-13	yes	down	4774.21	4195.45	4428.72	2643.31	2060.09	2560.11	4466.13	2421.17
KWMTBOMO10725	0.403	-1.31245	2.64902e-15	1.55466e-13	yes	down	13.77	10.2	10.6	4.35	5.5	5.73	11.5233	5.19333
KWMTBOMO13884	2.376	1.24844	2.77361e-15	1.61747e-13	yes	up	115.91	113.77	88.87	243.14	331	286.06	106.183	286.733
KWMTBOMO00514	0.349	-1.51687	3.88905e-15	2.23961e-13	yes	down	8.23	6.1	6.99	2.51	2.48	3.39	7.10667	2.79333
KWMTBOMO14982	2.41	1.26922	4.29215e-15	2.45639e-13	yes	up	32.2	22.96	18.51	58.2	66.03	61.83	24.5567	62.02
KWMTBOMO04668	2.966	1.56847	5.10561e-15	2.90389e-13	yes	up	33.32	29.07	24.32	120.6	90.95	79.14	28.9033	96.8967
KWMTBOMO08288	0.376	-1.41133	7.85846e-15	4.4422e-13	yes	down	136.81	165.41	163.49	51.87	72.7	74.73	155.237	66.4333
KWMTBOMO16483	0.311	-1.68485	8.76095e-15	4.92216e-13	yes	down	26.34	21.14	21.27	9.1	8.14	6.27	22.9167	7.83667
KWMTBOMO00373	2.21	1.14419	9.98393e-15	5.57527e-13	yes	up	35.75	40.25	32.71	87.99	85.15	98.63	36.2367	90.59
KWMTBOMO01570	0.353	-1.50354	1.21596e-14	6.74931e-13	yes	down	95.29	67.68	82.38	23.33	34.05	41.08	81.7833	32.82
KWMTBOMO11833	0.103	-3.27284	1.94652e-14	1.05502e-12	yes	down	92.67	111.62	110.25	6.25	17.07	13.85	104.847	12.39
KWMTBOMO05442	0.149	-2.7436	2.39287e-14	1.28935e-12	yes	down	5.91	4.47	6.89	1.53	0.84	0.53	5.75667	0.966667
KWMTBOMO01525	0.329	-1.60429	2.42491e-14	1.29902e-12	yes	down	56.76	44.72	52.46	22.09	20.71	14.87	51.3133	19.2233
KWMTBOMO06534	3.469	1.79453	2.64003e-14	1.40608e-12	yes	up	4.32	3.38	3.25	12.34	17.18	10.62	3.65	13.38
KWMTBOMO10970	6.075	2.60285	3.16323e-14	1.67506e-12	yes	up	0.6	0.94	0.71	4.92	6.29	4.45	0.75	5.22
KWMTBOMO15620	3.389	1.76101	3.28343e-14	1.72877e-12	yes	up	10.31	9.7	8.13	37.22	41.78	29.33	9.38	36.11
KWMTBOMO01193	3.254	1.7024	3.64923e-14	1.88899e-12	yes	up	2.44	2.11	2.11	5.55	9.33	9.32	2.22	8.06667
KWMTBOMO01189	0.309	-1.69483	4.0593e-14	2.08952e-12	yes	down	105.04	113.34	119.36	25.03	40.01	50.72	112.58	38.5867
KWMTBOMO01975	0.3	-1.73686	4.42537e-14	2.2653e-12	yes	down	6.32	3.8	6.28	2.09	1.93	1.49	5.46667	1.83667
KWMTBOMO00300	2.54	1.34509	6.31113e-14	3.16037e-12	yes	up	5.55	3.95	3.42	13.59	13.72	10.8	4.30667	12.7033
KWMTBOMO13179	0.365	-1.4558	6.4892e-14	3.23197e-12	yes	down	274.07	304.81	279.31	85.23	123.59	147.32	286.063	118.713
KWMTBOMO09537	2.83	1.50063	9.34564e-14	4.58036e-12	yes	up	15.94	11.37	10.22	41.12	43.85	34.2	12.51	39.7233
KWMTBOMO15735	5.759	2.5259	9.46264e-14	4.61316e-12	yes	up	7.15	9.37	8.8	17.64	13.33	9.31	8.44	13.4267
KWMTBOMO03677	4.225	2.07884	1.02959e-13	4.99298e-12	yes	up	19.87	16.73	14.19	129.2	73.76	46.25	16.93	83.07
KWMTBOMO12406	3.321	1.73158	1.06274e-13	5.12677e-12	yes	up	4.34	4.82	4.88	12.9	21.84	18.14	4.68	17.6267
KWMTBOMO08371	3.743	1.90438	1.3152e-13	6.31159e-12	yes	up	5.05	2.99	2.45	13.06	15.84	14.63	3.49667	14.51
KWMTBOMO04047	3.039	1.60374	1.37965e-13	6.55264e-12	yes	up	9.14	8.97	5.83	27.12	33.33	21.88	7.98	27.4433
KWMTBOMO06494	2.55	1.35077	1.44031e-13	6.80566e-12	yes	up	6.7	4.09	3.8	11.21	14.51	14.58	4.86333	13.4333
KWMTBOMO13858	2.988	1.57918	1.47466e-13	6.93241e-12	yes	up	15.12	17.21	13.75	66.7	37.87	42.94	15.36	49.17
KWMTBOMO05490	0.138	-2.85898	1.59139e-13	7.4056e-12	yes	down	4.19	3.83	3.66	0.41	0.7	0.75	3.89333	0.62
KWMTBOMO13917	3.738	1.90237	1.70072e-13	7.87459e-12	yes	up	8.46	4.64	4.86	27.46	28.59	19.78	5.98667	25.2767
KWMTBOMO06605	3.728	1.89823	1.8804e-13	8.61992e-12	yes	up	0.88	0.89	0.63	3.39	3.3	4.15	0.8	3.61333
KWMTBOMO14269	0.446	-1.1635	1.97992e-13	9.03119e-12	yes	down	39.51	36.15	41.24	18.52	17.04	23.57	38.9667	19.71
KWMTBOMO09925	12.777	3.67543	2.07312e-13	9.40973e-12	yes	up	0.59	0.2	0.38	8.65	4	5.12	0.39	5.92333
KWMTBOMO04254	2.711	1.43904	2.30364e-13	1.0354e-11	yes	up	19.19	11.18	11.99	50.38	37.06	39.71	14.12	42.3833
KWMTBOMO01568	2.946	1.55897	3.66278e-13	1.62254e-11	yes	up	4.1	2.51	3.88	10.99	11.4	11.07	3.49667	11.1533
KWMTBOMO02193	13.087	3.7101	4.29748e-13	1.89459e-11	yes	up	0.06	0.46	0.46	4.31	5.12	7.3	0.326667	5.57667
KWMTBOMO09311	2.591	1.37379	6.67497e-13	2.91484e-11	yes	up	8.02	7.57	6.68	19.78	23.27	15.75	7.42333	19.6
KWMTBOMO13556	0.099	-3.33563	9.05497e-13	3.93549e-11	yes	down	2.31	2.24	2.6	0.35	0.23	0.22	2.38333	0.266667
KWMTBOMO06453	2.268	1.18145	1.12688e-12	4.8747e-11	yes	up	2.22	1.48	1.95	5.39	5.13	5.3	1.88333	5.27333
KWMTBOMO03445	2.55	1.35045	1.22683e-12	5.28224e-11	yes	up	27.74	38.96	30.17	89.31	98.5	94.83	32.29	94.2133
KWMTBOMO12260	2.496	1.31969	1.31266e-12	5.62551e-11	yes	up	11.6	7.65	7.78	27.16	25.3	22.8	9.01	25.0867
KWMTBOMO06904	0.469	-1.09345	1.58741e-12	6.76843e-11	yes	down	9.22	8.03	7.64	4.22	4.68	4.2	8.29667	4.36667
KWMTBOMO12089	0.444	-1.17073	1.59404e-12	6.76843e-11	yes	down	182.64	177.37	187.54	75.11	88.82	114.09	182.517	92.6733
KWMTBOMO05611	2.932	1.5521	2.07043e-12	8.75088e-11	yes	up	13.75	10.27	7.82	36.65	38.14	29.7	10.6133	34.83
KWMTBOMO13070	2.716	1.44151	2.14593e-12	8.98753e-11	yes	up	8.77	7.73	6.91	26.17	22.86	22.68	7.80333	23.9033
KWMTBOMO00148	0.242	-2.04635	2.17863e-12	9.08322e-11	yes	down	4.85	9.02	10.47	2.11	1.62	1.88	8.11333	1.87
KWMTBOMO15274	3.918	1.97004	2.43855e-12	1.00757e-10	yes	up	11.68	7.15	5.62	41.07	39.71	25.97	8.15	35.5833
KWMTBOMO10589	0.448	-1.15769	2.56324e-12	1.05436e-10	yes	down	6.39	4.37	4.85	2.41	2.65	2.73	5.20333	2.59667
KWMTBOMO08464	10809.4	13.4	3.23125e-12	1.32323e-10	yes	up	0.2	0.12	0	3191.81	19.38	407.39	0.106667	1206.19
KWMTBOMO04731	0.327	-1.61081	3.38367e-12	1.37952e-10	yes	down	254.54	127.52	123.87	77.92	55	55.86	168.643	62.9267
KWMTBOMO13959	0.474	-1.07722	3.57873e-12	1.44625e-10	yes	down	52.7	45.38	47.46	25.23	24.88	27.92	48.5133	26.01
KWMTBOMO10329	2.999	1.58424	3.7882e-12	1.51759e-10	yes	up	2.14	1.57	1.68	9.25	5.33	5.7	1.79667	6.76
KWMTBOMO05183	0.426	-1.22953	5.73665e-12	2.2882e-10	yes	down	43.77	33.74	28	19.11	14.14	16.89	35.17	16.7133
KWMTBOMO08951	2.497	1.31998	6.0334e-12	2.39619e-10	yes	up	8.19	6.69	6.09	16.81	23.46	18.57	6.99	19.6133
KWMTBOMO05067	2.84	1.50584	7.44129e-12	2.94266e-10	yes	up	27.99	27.64	27.3	109.23	92.95	61.83	27.6433	88.0033
KWMTBOMO10043	2.059	1.04186	7.83727e-12	3.07288e-10	yes	up	50.64	50.01	45.73	102.52	127.71	102.69	48.7933	110.973
KWMTBOMO10331	2.02	1.01466	8.82612e-12	3.39564e-10	yes	up	3.69	3.23	3.39	8.19	8.04	7.09	3.43667	7.77333
KWMTBOMO11092	2.893	1.5326	8.84408e-12	3.39564e-10	yes	up	18.09	16.24	17.85	74.77	50.47	45.78	17.3933	57.0067
KWMTBOMO09813	2.464	1.30125	8.84474e-12	3.39564e-10	yes	up	65.63	77.02	75.18	224.57	228.39	169.4	72.61	207.453
KWMTBOMO09175	3.44	1.7826	9.64925e-12	3.67389e-10	yes	up	9.28	9.67	5.91	37	34.12	22.67	8.28667	31.2633
KWMTBOMO06713	0.494	-1.01683	1.01739e-11	3.85772e-10	yes	down	1988.47	1938.26	2052.85	1034.6	959.47	1323.69	1993.19	1105.92
KWMTBOMO02941	2.197	1.13532	1.09949e-11	4.15193e-10	yes	up	108.95	106.85	93.73	235.27	315.03	231.82	103.177	260.707
KWMTBOMO13856	2.154	1.10729	1.24194e-11	4.6707e-10	yes	up	12.75	11.38	8.3	22.15	29.41	25.72	10.81	25.76
KWMTBOMO05926	2.036	1.02569	1.49294e-11	5.59186e-10	yes	up	152.28	136.63	135.61	388.79	311.49	272.11	141.507	324.13
KWMTBOMO03443	8.963	3.164	1.54194e-11	5.72881e-10	yes	up	3.28	1.1	1.67	12.45	29.01	18.74	2.01667	20.0667
KWMTBOMO00091	0.295	-1.75991	1.55198e-11	5.74294e-10	yes	down	1.32	0.96	1.34	0.49	0.29	0.41	1.20667	0.396667
KWMTBOMO14165	0.12	-3.05667	1.85837e-11	6.82191e-10	yes	down	9.81	4.31	5.47	0.38	0.55	2.35	6.53	1.09333
KWMTBOMO15838	8.596	3.10367	2.1496e-11	7.82863e-10	yes	up	0.09	0.37	0.38	4	4.22	5.46	0.28	4.56
KWMTBOMO10280	0.415	-1.26799	2.24258e-11	8.13511e-10	yes	down	39.67	40.22	36.59	17.94	19.98	17.11	38.8267	18.3433
KWMTBOMO10816	2.014	1.01013	2.35315e-11	8.50271e-10	yes	up	102.64	85.77	84.8	233.88	164.94	216.38	91.07	205.067
KWMTBOMO09882	0.143	-2.80397	2.56855e-11	9.20878e-10	yes	down	10.16	9.62	11.12	0.68	2.83	1.57	10.3	1.69333
KWMTBOMO02585	15.624	3.9657	2.60192e-11	9.29229e-10	yes	up	0.11	0.27	0.03	2.08	3.1	2.13	0.136667	2.43667
KWMTBOMO01582	0.491	-1.02564	2.71038e-11	9.60519e-10	yes	down	66424.3	71255.6	69373.3	33439.6	46883.2	36038.5	69017.7	38787.1
KWMTBOMO03226	0.219	-2.1904	2.73045e-11	9.63923e-10	yes	down	14.94	12.01	14.35	5.52	4.19	3.23	13.7667	4.31333
KWMTBOMO13218	2.457	1.2969	3.82494e-11	1.34004e-09	yes	up	10.87	9.52	8.84	29.37	28	21.31	9.74333	26.2267
KWMTBOMO06581	2.566	1.35929	3.84229e-11	1.34102e-09	yes	up	1.76	1.19	1.19	3.69	5.27	4.42	1.38	4.46
KWMTBOMO01541	2.781	1.47536	4.26445e-11	1.48274e-09	yes	up	28.04	27.95	24.45	62.36	103	90.53	26.8133	85.2967
KWMTBOMO03303	2.811	1.4911	4.59907e-11	1.59308e-09	yes	up	6.53	9.74	7.14	31.51	23.19	25.58	7.80333	26.76
KWMTBOMO04865	0.242	-2.04989	4.69693e-11	1.62088e-09	yes	down	8.03	4.89	4.64	2.17	3.94	4.21	5.85333	3.44
KWMTBOMO08581	2.059	1.04166	5.67319e-11	1.93603e-09	yes	up	183.74	235.37	195.52	486.01	513.74	478.15	204.877	492.633
KWMTBOMO13409	0.412	-1.27925	5.7784e-11	1.96465e-09	yes	down	188.7	184.72	189.88	59.72	92.77	109.27	187.767	87.2533
KWMTBOMO10766	3.055	1.6113	5.86202e-11	1.98576e-09	yes	up	9.94	8.75	5.85	27.65	32.02	24.86	8.18	28.1767
KWMTBOMO08858	0.343	-1.54479	6.51548e-11	2.19903e-09	yes	down	9.79	8.7	9.24	2.6	3.9	4.23	9.24333	3.57667
KWMTBOMO11989	2.785	1.47773	6.60708e-11	2.21373e-09	yes	up	10.51	8.58	6.02	20.48	33.67	24.08	8.37	26.0767
KWMTBOMO00344	0.368	-1.44229	6.64745e-11	2.21919e-09	yes	down	32	28.56	36.64	9.26	12.09	16.05	32.4	12.4667
KWMTBOMO01909	3.459	1.79018	7.89098e-11	2.62482e-09	yes	up	0.54	0.56	0.46	1.66	2.48	2.39	0.52	2.17667
KWMTBOMO09411	2.933	1.55241	9.4947e-11	3.13563e-09	yes	up	3.89	3.7	2.74	12.99	11.14	9.89	3.44333	11.34
KWMTBOMO12742	2.301	1.20255	9.79589e-11	3.22355e-09	yes	up	14.53	10.97	8.79	29.5	30.59	28.1	11.43	29.3967
KWMTBOMO13721	2.355	1.23602	1.04755e-10	3.39864e-09	yes	up	40.99	28.42	26.9	102.35	85.97	64.17	32.1033	84.1633
KWMTBOMO08892	2.052	1.03708	1.05976e-10	3.42617e-09	yes	up	14.91	11.52	9.66	27.39	30.03	25.3	12.03	27.5733
KWMTBOMO12374	0.385	-1.37568	1.21092e-10	3.90119e-09	yes	down	1323.29	1161.91	1184.61	330.89	587.14	703.74	1223.27	540.59
KWMTBOMO07363	7.692	2.9433	1.24639e-10	4.00147e-09	yes	up	0.25	0.12	0.14	1.25	1.26	1.81	0.17	1.44
KWMTBOMO05045	37.681	5.23576	1.29131e-10	4.13131e-09	yes	up	0.08	0	0.08	0.79	0.89	1.48	0.0533333	1.05333
KWMTBOMO03200	0.442	-1.17811	1.35332e-10	4.28506e-09	yes	down	19.18	15.9	10.62	7.54	7.34	11.34	15.2333	8.74
KWMTBOMO09939	2.395	1.25997	1.43526e-10	4.52895e-09	yes	up	25.39	16.35	16.86	51.82	59.18	43.97	19.5333	51.6567
KWMTBOMO11862	2.225	1.15388	1.49442e-10	4.69495e-09	yes	up	51.97	51.15	43.61	145.63	163.73	137.19	48.91	148.85
KWMTBOMO16722	0.075	-3.74016	1.56766e-10	4.87042e-09	yes	down	365.87	1445.05	713.93	78.37	69.41	72.85	841.617	73.5433
KWMTBOMO04789	2.175	1.12105	1.56991e-10	4.87042e-09	yes	up	61.65	51.48	52.99	167.87	132.19	105.92	55.3733	135.327
KWMTBOMO09369	0.361	-1.46918	1.63411e-10	5.03567e-09	yes	down	3.67	3.17	3.63	1.35	1.46	1.49	3.49	1.43333
KWMTBOMO11073	0.416	-1.26529	1.76789e-10	5.41173e-09	yes	down	10.71	9.16	10.17	3.84	5.3	4.96	10.0133	4.7
KWMTBOMO11302	0.266	-1.91082	2.64917e-10	7.8995e-09	yes	down	2.58	2.24	2.68	0.9	0.53	0.72	2.5	0.716667
KWMTBOMO04542	2.078	1.05535	2.89207e-10	8.56835e-09	yes	up	5.13	3.71	3.5	9.28	11.6	9.8	4.11333	10.2267
KWMTBOMO04766	0.351	-1.51044	3.2212e-10	9.45229e-09	yes	down	7.13	5.03	6.15	1.98	2.47	2.74	6.10333	2.39667
KWMTBOMO04870	0.452	-1.14562	3.41418e-10	9.98676e-09	yes	down	24.44	26.95	25.95	12.12	10.59	15.86	25.78	12.8567
KWMTBOMO04788	0.435	-1.20068	3.7751e-10	1.09728e-08	yes	down	56.43	54.31	68.58	24.14	25.69	36.65	59.7733	28.8267
KWMTBOMO04757	2.994	1.58187	4.11143e-10	1.19128e-08	yes	up	1.57	1.3	1.39	6.34	4.47	3.42	1.42	4.74333
KWMTBOMO02361	2.287	1.19324	4.14527e-10	1.19732e-08	yes	up	11.99	9.7	10.94	26.81	30.29	27.29	10.8767	28.13
KWMTBOMO01091	3.197	1.67691	4.51576e-10	1.29289e-08	yes	up	85.78	81.99	51.48	288.25	245.42	282.64	73.0833	272.103
KWMTBOMO12288	0.452	-1.14656	4.51823e-10	1.29289e-08	yes	down	61.96	58.52	66.52	36.09	30.82	29.55	62.3333	32.1533
KWMTBOMO03127	0.457	-1.12925	4.74242e-10	1.34866e-08	yes	down	54.69	57.52	60.93	25.21	26.27	35.98	57.7133	29.1533
KWMTBOMO11313	0.472	-1.08271	4.80545e-10	1.36238e-08	yes	down	89.52	93.41	84.29	38.28	56.85	47.74	89.0733	47.6233
KWMTBOMO06428	2.178	1.12304	8.30237e-10	2.31812e-08	yes	up	5285.7	7655.76	6670.8	14973.5	16216.6	17525.4	6537.42	16238.5
KWMTBOMO04878	2.421	1.27543	9.36069e-10	2.58232e-08	yes	up	27.59	28.89	16.77	61.69	76.43	62.01	24.4167	66.71
KWMTBOMO13453	0.132	-2.9162	9.59975e-10	2.64036e-08	yes	down	4.85	3.57	2.55	0.31	0.73	0.58	3.65667	0.54
KWMTBOMO11850	2.713	1.43981	9.77677e-10	2.68105e-08	yes	up	37.53	22.83	31.64	63.96	130.49	81.58	30.6667	92.01
KWMTBOMO06580	2.195	1.13412	1.05445e-09	2.87448e-08	yes	up	70.13	72.31	63.8	120.08	180.03	194.2	68.7467	164.77
KWMTBOMO08824	2.278	1.18791	1.0973e-09	2.98246e-08	yes	up	54.47	35.16	33.22	109.69	118.08	87.17	40.95	104.98
KWMTBOMO16312	0.382	-1.3866	1.10505e-09	2.99469e-08	yes	down	11.64	11.2	8.73	4.43	4.29	4.68	10.5233	4.46667
KWMTBOMO14000	0.474	-1.07672	1.1146e-09	3.01172e-08	yes	down	338.19	341.57	388.19	166.12	164.34	235.47	355.983	188.643
KWMTBOMO07674	8.991	3.1684	1.1465e-09	3.08885e-08	yes	up	0.68	0.78	1.31	4.1	5.33	17.39	0.923333	8.94
KWMTBOMO15983	0.433	-1.2082	1.24226e-09	3.30816e-08	yes	down	123.75	120.86	110.28	43.21	73.22	59.07	118.297	58.5
KWMTBOMO00735	2.831	1.50139	1.29291e-09	3.43311e-08	yes	up	17.14	11.77	12.91	54.79	43.74	33.79	13.94	44.1067
KWMTBOMO03868	2.07	1.0495	1.61042e-09	4.22746e-08	yes	up	14.6	11.44	11.05	28.61	32.17	25.51	12.3633	28.7633
KWMTBOMO05775	0.068	-3.86948	1.62411e-09	4.25131e-08	yes	down	1.65	1.29	2.04	0.04	0.15	0.24	1.66	0.143333
KWMTBOMO07789	2.093	1.06589	1.82864e-09	4.77311e-08	yes	up	36.51	37.7	32.54	77.98	98.36	79.03	35.5833	85.1233
KWMTBOMO12694	0.192	-2.38128	2.16064e-09	5.57651e-08	yes	down	21.25	24.97	18.73	6.48	5.17	2.78	21.65	4.81
KWMTBOMO16126	0.138	-2.86028	2.44522e-09	6.27584e-08	yes	down	7.46	8.2	9.2	1.02	2.19	0.75	8.28667	1.32
KWMTBOMO12801	3.451	1.78707	2.46547e-09	6.31023e-08	yes	up	0.56	0.47	0.56	2.46	2.1	1.57	0.53	2.04333
KWMTBOMO13926	2.181	1.125	2.63185e-09	6.71743e-08	yes	up	6.72	4.88	5.52	16.4	15.77	10.79	5.70667	14.32
KWMTBOMO12343	0.489	-1.03299	2.65568e-09	6.75952e-08	yes	down	425.21	411.8	453.81	193.77	219.58	299.84	430.273	237.73
KWMTBOMO00710	2.598	1.3775	2.86945e-09	7.24359e-08	yes	up	2.13	1.8	1.92	7.05	5.18	4.8	1.95	5.67667
KWMTBOMO16087	11.963	3.5805	3.11872e-09	7.82994e-08	yes	up	19.37	11.24	24.06	411.11	192.76	128.91	18.2233	244.26
KWMTBOMO11555	2.1	1.07057	5.27256e-09	1.29355e-07	yes	up	19.64	16.99	12.29	40.48	41.89	32.73	16.3067	38.3667
KWMTBOMO02481	0.094	-3.4118	5.27864e-09	1.29355e-07	yes	down	1.31	1.07	1.47	0.1	0.25	0.07	1.28333	0.14
KWMTBOMO03670	0.204	-2.29528	5.87246e-09	1.42392e-07	yes	down	5.43	3.67	4.66	1.32	1.17	1.23	4.58667	1.24
KWMTBOMO02035	3.862	1.94935	5.98432e-09	1.44723e-07	yes	up	10.62	7.55	8.28	28.22	55.51	32.89	8.81667	38.8733
KWMTBOMO11072	0.485	-1.04259	6.46925e-09	1.55667e-07	yes	down	14.52	14.05	15.26	7.08	7.79	8.36	14.61	7.74333
KWMTBOMO12792	0.392	-1.3504	6.83031e-09	1.63892e-07	yes	down	1921.04	1428.04	1261.71	397.56	775.11	852.19	1536.93	674.953
KWMTBOMO16423	19.597	4.29254	7.62447e-09	1.81529e-07	yes	up	0.9	0.09	0.99	22.35	14.17	14.83	0.66	17.1167
KWMTBOMO08009	7.864	2.97519	7.71511e-09	1.83214e-07	yes	up	0.34	0.25	0.47	3.27	3.8	2.38	0.353333	3.15
KWMTBOMO00840	2.086	1.0608	7.75141e-09	1.83603e-07	yes	up	10.5	8.55	8.44	21.98	23.02	19.55	9.16333	21.5167
KWMTBOMO10662	2.486	1.31389	1.22305e-08	2.83146e-07	yes	up	17.61	20.48	18.51	48.92	41.86	34.96	18.8667	41.9133
KWMTBOMO03950	2.149	1.1036	1.288e-08	2.96692e-07	yes	up	52.81	40.99	32.42	87.47	124.63	93.7	42.0733	101.933
KWMTBOMO00994	0.477	-1.06797	1.32498e-08	3.02188e-07	yes	down	12.55	11.14	11.69	5.9	5.83	7.27	11.7933	6.33333
KWMTBOMO12580	2.581	1.36816	1.45245e-08	3.2721e-07	yes	up	19.89	13.54	11.84	58.11	39.88	31.9	15.09	43.2967
KWMTBOMO15489	0.393	-1.34613	1.51364e-08	3.39334e-07	yes	down	9.04	8.14	10.17	3.11	3.76	5.28	9.11667	4.05
KWMTBOMO11876	0.404	-1.30828	1.56619e-08	3.50264e-07	yes	down	84.09	126.92	122.82	43.42	45.87	65.19	111.277	51.4933
KWMTBOMO02944	2.151	1.10473	1.6429e-08	3.65645e-07	yes	up	7.96	6.72	7.29	21.03	15.68	16.4	7.32333	17.7033
KWMTBOMO05402	2.06	1.0429	2.06664e-08	4.52304e-07	yes	up	2.02	1.73	1.47	4.16	3.93	4.18	1.74	4.09
KWMTBOMO06106	2.008	1.00592	2.49731e-08	5.38881e-07	yes	up	2.09	2.03	1.88	4.11	4.56	4.89	2	4.52
KWMTBOMO11788	0.425	-1.23402	4.07604e-08	8.57457e-07	yes	down	104.6	128.23	125.25	40.04	70.41	73.12	119.36	61.19
KWMTBOMO03663	0.347	-1.52673	4.1744e-08	8.76149e-07	yes	down	6.27	5.02	3.78	1.32	2.46	2.23	5.02333	2.00333
KWMTBOMO04830	0.254	-1.97885	4.72797e-08	9.78954e-07	yes	down	4.14	4.03	3.15	1.31	1.28	0.56	3.77333	1.05
KWMTBOMO03144	0.384	-1.38052	5.03523e-08	1.03791e-06	yes	down	122.05	188.34	190.74	37.76	56.01	93	167.043	62.2567
KWMTBOMO03172	0.458	-1.12707	5.84766e-08	1.19734e-06	yes	down	16.67	13.14	17.98	8.93	8.01	7.76	15.93	8.23333
KWMTBOMO13511	0.335	-1.57713	7.75962e-08	1.56449e-06	yes	down	3.55	3.35	2.93	1.42	1.29	1	3.27667	1.23667
KWMTBOMO05056	2.366	1.24236	8.16618e-08	1.63572e-06	yes	up	9.25	6.35	7.53	24.56	23.12	13.97	7.71	20.55
KWMTBOMO05377	0.298	-1.74565	9.96806e-08	1.97518e-06	yes	down	35.83	31.72	30.48	16.04	6.87	10.36	32.6767	11.09
KWMTBOMO03497	0.362	-1.46594	1.00228e-07	1.98175e-06	yes	down	8.4	7.76	5.59	2.69	2.91	3.24	7.25	2.94667
KWMTBOMO06599	3.115	1.63926	1.07539e-07	2.12176e-06	yes	up	0.55	0.39	0.59	1.3	1.73	2.26	0.51	1.76333
KWMTBOMO07950	2.028	1.02003	1.22262e-07	2.38166e-06	yes	up	29.25	20.23	17.37	50.36	60.87	41.81	22.2833	51.0133
KWMTBOMO05426	2.087	1.06136	1.22803e-07	2.38714e-06	yes	up	19.67	15.72	12.36	35.59	41.35	35.24	15.9167	37.3933
KWMTBOMO04597	0.499	-1.00317	1.28109e-07	2.48009e-06	yes	down	283.74	301.19	312.08	121.9	201.56	185.62	299.003	169.693
KWMTBOMO05435	2.528	1.33806	1.29723e-07	2.50083e-06	yes	up	1.61	1.03	1.3	4.28	3.74	2.6	1.31333	3.54
KWMTBOMO12793	0.439	-1.18657	1.33938e-07	2.56571e-06	yes	down	164.89	128.19	109.73	39.92	84.33	74.1	134.27	66.1167
KWMTBOMO05555	0.324	-1.62798	1.36415e-07	2.60233e-06	yes	down	11.11	13.66	8.81	3.08	5.41	3.88	11.1933	4.12333
KWMTBOMO14410	2.483	1.31181	1.39897e-07	2.66325e-06	yes	up	4.61	3.51	2.59	12.67	10.28	7.52	3.57	10.1567
KWMTBOMO04654	0.46	-1.1202	1.52425e-07	2.88387e-06	yes	down	332.67	370.52	351.25	126.02	181.72	242.68	351.48	183.473
KWMTBOMO12365	0.468	-1.09633	1.5844e-07	2.98541e-06	yes	down	29.3	33.14	36.3	14.08	20.77	17.88	32.9133	17.5767
KWMTBOMO01001	240.614	7.91057	1.65983e-07	3.1148e-06	yes	up	0.33	0.52	0.97	438.53	4.21	60.55	0.606667	167.763
KWMTBOMO07727	2.43	1.28094	1.73985e-07	3.25832e-06	yes	up	26.07	18.29	16.64	54.81	68.29	41.69	20.3333	54.93
KWMTBOMO07547	2.27	1.18289	1.75399e-07	3.27814e-06	yes	up	26.38	18.91	15.2	53.55	57.8	43.45	20.1633	51.6
KWMTBOMO02869	0.317	-1.65823	2.05406e-07	3.79282e-06	yes	down	9.5	10.88	8.3	2.27	4.14	3.92	9.56	3.44333
KWMTBOMO12108	2.138	1.09614	2.11768e-07	3.87918e-06	yes	up	4.74	3.12	3.07	8.75	7.45	7.27	3.64333	7.82333
KWMTBOMO01946	2.202	1.13883	2.5023e-07	4.52083e-06	yes	up	4.19	2.69	4.1	11.73	6.49	6.94	3.66	8.38667
KWMTBOMO03567	0.428	-1.22581	2.66076e-07	4.7977e-06	yes	down	11.05	8.54	7.5	2.46	5.12	5.13	9.03	4.23667
KWMTBOMO10226	0.007	-7.17216	2.6893e-07	4.82599e-06	yes	down	0.39	0.3	0.6	0	0	0	0.43	0
KWMTBOMO15045	8.142	3.02546	2.69216e-07	4.82599e-06	yes	up	0.57	0.15	0.26	3.11	3.13	2.52	0.326667	2.92
KWMTBOMO15532	2.036	1.02568	2.72739e-07	4.87964e-06	yes	up	5.63	5.25	4.24	13.67	10.46	10.28	5.04	11.47
KWMTBOMO07685	2.182	1.12542	2.9044e-07	5.16625e-06	yes	up	69.99	63.02	51.61	172.47	175.6	119.29	61.54	155.787
KWMTBOMO15180	2.043	1.03088	3.0031e-07	5.33152e-06	yes	up	9.96	7.58	5.7	17.57	21.09	16.92	7.74667	18.5267
KWMTBOMO03264	2.487	1.31443	3.29928e-07	5.81254e-06	yes	up	16.38	14.34	12.76	58.55	34.74	27.93	14.4933	40.4067
KWMTBOMO09022	2.031	1.02205	3.35378e-07	5.89728e-06	yes	up	4.04	3.06	3.28	5.82	8.84	8.54	3.46	7.73333
KWMTBOMO06733	2.068	1.04831	3.49081e-07	6.11488e-06	yes	up	7.06	6.18	4.63	13.96	15.97	11.5	5.95667	13.81
KWMTBOMO11632	2.614	1.38635	3.54482e-07	6.18598e-06	yes	up	21.25	19.36	12.22	56.44	60.45	40.58	17.61	52.49
KWMTBOMO12499	2.665	1.41402	3.61283e-07	6.28087e-06	yes	up	2.31	2.37	2.63	5.63	10.16	6.32	2.43667	7.37
KWMTBOMO01530	3.546	1.82636	3.72305e-07	6.44815e-06	yes	up	7.14	5.65	8.97	35.1	27.16	26.92	7.25333	29.7267
KWMTBOMO09914	3.366	1.75096	3.75878e-07	6.46145e-06	yes	up	1.97	1.14	1.51	6.07	6.34	4.9	1.54	5.77
KWMTBOMO00293	0.475	-1.07285	3.88884e-07	6.66019e-06	yes	down	66.72	42.07	37.1	20.08	32.71	23.78	48.63	25.5233
KWMTBOMO00995	0.163	-2.61959	3.96997e-07	6.78652e-06	yes	down	3.02	1.64	1.89	0.4	0.57	0.31	2.18333	0.426667
KWMTBOMO12056	2.125	1.0875	4.01686e-07	6.85396e-06	yes	up	7.07	5.83	4.25	14.24	15.69	10.77	5.71667	13.5667
KWMTBOMO04076	2.972	1.57161	4.15019e-07	7.02938e-06	yes	up	5.53	3.88	3.65	15.69	18.06	9.82	4.35333	14.5233
KWMTBOMO15498	2.272	1.18381	4.45195e-07	7.52013e-06	yes	up	18.53	16.21	15.19	38.9	50.3	40.45	16.6433	43.2167
KWMTBOMO13493	2.228	1.15593	4.45625e-07	7.52013e-06	yes	up	9.54	7.38	8.44	21.15	24.79	17.95	8.45333	21.2967
KWMTBOMO05153	2.121	1.08501	4.49099e-07	7.5649e-06	yes	up	26.59	24.88	22.14	70.19	64.41	42.43	24.5367	59.01
KWMTBOMO01751	0.452	-1.14655	4.93491e-07	8.28238e-06	yes	down	33.4	34.11	35.61	10.84	20.09	22.31	34.3733	17.7467
KWMTBOMO11114	0.155	-2.68747	5.50548e-07	9.17314e-06	yes	down	6.53	9.84	10.22	1.24	2.81	0.78	8.86333	1.61
KWMTBOMO02257	0.336	-1.57542	5.7165e-07	9.4394e-06	yes	down	3.28	3.28	5.12	1.49	1.56	1.41	3.89333	1.48667
KWMTBOMO01371	139.29	7.12195	6.10998e-07	1.00352e-05	yes	up	0	0	0	2.14	0.64	1.29	0	1.35667
KWMTBOMO14394	0.406	-1.29967	6.82623e-07	1.10929e-05	yes	down	3.91	3.72	3.67	1.18	1.85	2.17	3.76667	1.73333
KWMTBOMO08642	2.481	1.3109	7.18414e-07	1.16131e-05	yes	up	46.52	22.73	25.28	119.72	78.5	59.36	31.51	85.86
KWMTBOMO00620	2.144	1.1003	7.31041e-07	1.17923e-05	yes	up	6.62	6.79	6.87	12.72	14.91	21.56	6.76	16.3967
KWMTBOMO10407	2.101	1.07133	7.32059e-07	1.17923e-05	yes	up	6.89	5.82	4.96	11.92	17.36	14.51	5.89	14.5967
KWMTBOMO14904	0.306	-1.70699	7.4035e-07	1.1905e-05	yes	down	4.01	5.5	4.95	1.51	1.81	1.74	4.82	1.68667
KWMTBOMO02161	2.858	1.51497	7.78052e-07	1.24461e-05	yes	up	3.16	2.57	1.33	6.58	9.84	6.04	2.35333	7.48667
KWMTBOMO08335	0.187	-2.42071	8.24649e-07	1.31232e-05	yes	down	1.93	1.69	2.02	0.08	0.52	0.64	1.88	0.413333
KWMTBOMO08212	0.363	-1.46309	8.73507e-07	1.38473e-05	yes	down	97.18	70.4	62.02	50.55	62.86	38.16	76.5333	50.5233
KWMTBOMO10960	2.318	1.21308	8.76215e-07	1.38481e-05	yes	up	14.82	7.72	9.78	27.61	33.78	22.2	10.7733	27.8633
KWMTBOMO12262	0.008	-6.9006	9.17443e-07	1.44501e-05	yes	down	0.21	0.16	0.21	0	0	0	0.193333	0
KWMTBOMO01059	0.5	-1.00057	9.23029e-07	1.45133e-05	yes	down	260.97	307.89	298.92	107.87	144.21	181.86	289.26	144.647
KWMTBOMO00555	0.151	-2.73183	9.30224e-07	1.46015e-05	yes	down	3.03	2.02	2.25	0.05	0.61	0.57	2.43333	0.41
KWMTBOMO10966	2.541	1.34544	9.51226e-07	1.48552e-05	yes	up	15.59	14.51	10.6	39.19	48.57	30.33	13.5667	39.3633
KWMTBOMO03658	0.306	-1.70879	1.01278e-06	1.57364e-05	yes	down	21.36	17.24	18.28	2.87	8.85	8.04	18.96	6.58667
KWMTBOMO04302	2.144	1.10003	1.0349e-06	1.60262e-05	yes	up	7.55	5.72	6.5	18.12	17	12.53	6.59	15.8833
KWMTBOMO11280	0.335	-1.57716	1.06472e-06	1.64052e-05	yes	down	35.35	36.34	32.08	15.8	12	12.12	34.59	13.3067
KWMTBOMO12696	2686.38	11.3914	1.21226e-06	1.8493e-05	yes	up	0.22	0	0	586.72	4.55	40.5	0.0733333	210.59
KWMTBOMO10241	2.062	1.04388	1.30811e-06	1.98239e-05	yes	up	1.8	1.81	1.32	3.52	4.06	3.85	1.64333	3.81
KWMTBOMO00361	2.07	1.0497	1.40315e-06	2.12293e-05	yes	up	2.68	2.23	1.68	5.18	5.59	4.37	2.19667	5.04667
KWMTBOMO11697	2.301	1.20216	1.4071e-06	2.12542e-05	yes	up	5.01	7.55	7.79	18.93	18.81	15.96	6.78333	17.9
KWMTBOMO10130	2.497	1.31991	1.49556e-06	2.23703e-05	yes	up	3.45	2.5	2.78	11.96	5.79	6.52	2.91	8.09
KWMTBOMO00793	2.054	1.03821	1.56585e-06	2.33081e-05	yes	up	52.2	37.72	34.68	129.64	80.74	74.13	41.5333	94.8367
KWMTBOMO07217	2.836	1.50407	1.82887e-06	2.69189e-05	yes	up	14.38	8.72	6.14	32.01	37.15	23.56	9.74667	30.9067
KWMTBOMO13835	0.009	-6.75909	2.08338e-06	3.03738e-05	yes	down	1.03	0.86	1.02	0	0	0	0.97	0
KWMTBOMO08836	0.462	-1.11499	2.13701e-06	3.11064e-05	yes	down	11.46	9.6	10.33	5.46	4.28	5.94	10.4633	5.22667
KWMTBOMO13955	0.499	-1.00191	2.19929e-06	3.18621e-05	yes	down	13.47	11.58	11.62	6.21	5.19	9.05	12.2233	6.81667
KWMTBOMO03751	0.009	-6.75505	2.20758e-06	3.18818e-05	yes	down	0.28	0.22	0.18	0	0	0	0.226667	0
KWMTBOMO02582	2.094	1.06612	2.23928e-06	3.22891e-05	yes	up	12.71	8.23	6.78	18.57	27.75	17.9	9.24	21.4067
KWMTBOMO02819	0.271	-1.88457	2.26697e-06	3.25864e-05	yes	down	1.99	5.68	2.77	0.99	0.82	0.8	3.48	0.87
KWMTBOMO07542	0.477	-1.06779	2.43162e-06	3.47363e-05	yes	down	11.48	8.69	10.71	3.94	5.24	8.19	10.2933	5.79
KWMTBOMO08968	0.319	-1.64886	2.59251e-06	3.68065e-05	yes	down	4.66	3.32	4.35	2.39	0.78	1.21	4.11	1.46
KWMTBOMO06565	2.08	1.05649	2.84817e-06	4.02501e-05	yes	up	15.44	21.53	14.73	35.23	47.51	39.88	17.2333	40.8733
KWMTBOMO01227	6.089	2.60618	2.87824e-06	4.06128e-05	yes	up	0.43	0.69	0.55	3.96	2.37	4.26	0.556667	3.53
KWMTBOMO14593	0.468	-1.09396	2.97813e-06	4.19579e-05	yes	down	4.26	4.19	4.1	1.73	2.25	2.6	4.18333	2.19333
KWMTBOMO04599	2.031	1.02241	2.99887e-06	4.21855e-05	yes	up	17.35	16.72	12.92	41.32	37.31	29.52	15.6633	36.05
KWMTBOMO13043	2.172	1.11876	3.00344e-06	4.21855e-05	yes	up	8.63	6.83	4.18	14.9	25.32	15.42	6.54667	18.5467
KWMTBOMO11849	2.609	1.3837	3.21114e-06	4.4694e-05	yes	up	34.24	26.15	23.86	52.68	133.03	63.28	28.0833	82.9967
KWMTBOMO13167	2.576	1.36496	3.26861e-06	4.5357e-05	yes	up	2.34	2.02	1.69	6.05	5.88	5.58	2.01667	5.83667
KWMTBOMO02480	0.433	-1.20702	3.57288e-06	4.92085e-05	yes	down	3.27	2.74	3.3	1.43	1.63	1.48	3.10333	1.51333
KWMTBOMO05559	5.134	2.36006	3.60503e-06	4.95772e-05	yes	up	0.3	0.29	0.19	1.29	1.67	1.5	0.26	1.48667
KWMTBOMO00850	0.354	-1.49753	3.93606e-06	5.38084e-05	yes	down	6.91	6.32	6.72	1.93	2.6	3.3	6.65	2.61
KWMTBOMO06148	124.865	6.96422	4.02607e-06	5.47407e-05	yes	up	0	0	0	1.03	3.6	6.66	0	3.76333
KWMTBOMO07918	0.01	-6.69026	4.04649e-06	5.49001e-05	yes	down	0.32	25.47	9.33	0.16	0.08	0.16	11.7067	0.133333
KWMTBOMO15041	2.634	1.39723	4.0981e-06	5.54476e-05	yes	up	6.15	5.06	3.3	19.55	11.47	9.64	4.83667	13.5533
KWMTBOMO06879	2.489	1.31528	4.3836e-06	5.90694e-05	yes	up	5.34	5.46	5.39	17.86	16.95	11.4	5.39667	15.4033
KWMTBOMO12474	0.399	-1.32544	4.4514e-06	5.97019e-05	yes	down	11.41	10.7	9.71	2.42	5.55	6.28	10.6067	4.75
KWMTBOMO16222	139.614	7.1253	4.82853e-06	6.4385e-05	yes	up	0	0	0	0.46	0.15	1.81	0	0.806667
KWMTBOMO05376	0.343	-1.54581	5.26903e-06	6.98544e-05	yes	down	158.83	133.07	103.99	88.06	29.73	35.83	131.963	51.2067
KWMTBOMO16142	167.201	7.38544	5.37102e-06	7.10022e-05	yes	up	0	0	0	2.66	0.07	0.62	0	1.11667
KWMTBOMO13187	0.4	-1.32126	5.78825e-06	7.58648e-05	yes	down	7.62	6.5	5.37	1.88	3.65	2.95	6.49667	2.82667
KWMTBOMO01802	27.405	4.77638	6.41963e-06	8.35459e-05	yes	up	0.1	0.08	0.17	9.47	0.25	1.07	0.116667	3.59667
KWMTBOMO13860	2.244	1.16609	6.77188e-06	8.79467e-05	yes	up	7.76	5.86	5.84	19.81	17.74	10.25	6.48667	15.9333
KWMTBOMO04257	2.231	1.15741	6.89036e-06	8.91683e-05	yes	up	9.74	6.06	7.42	27.47	14.65	15.36	7.74	19.16
KWMTBOMO10647	0.004	-7.9798	6.94701e-06	8.97753e-05	yes	down	0.14	81.08	38.27	0.04	0.23	0.28	39.83	0.183333
KWMTBOMO03939	0.337	-1.56878	7.21284e-06	9.26905e-05	yes	down	10.84	12.63	9.25	3.16	5.21	4.23	10.9067	4.2
KWMTBOMO00973	576.652	9.17156	7.2298e-06	9.2779e-05	yes	up	0	0	0	9.54	0.57	9.85	0	6.65333
KWMTBOMO05021	0.086	-3.53445	7.30793e-06	9.36513e-05	yes	down	1.25	1.31	2	0.05	0.1	0.29	1.52	0.146667
KWMTBOMO15198	2087.97	11.0279	7.3318e-06	9.38267e-05	yes	up	0	0	0.03	73.05	0.35	3.72	0.01	25.7067
KWMTBOMO03621	5.495	2.45816	8.03083e-06	0.000101923	yes	up	0.31	0.43	0.76	3.52	4.35	1.7	0.5	3.19
KWMTBOMO01313	2.472	1.30553	8.07165e-06	0.00010216	yes	up	12.98	14.77	11.8	41.26	40.06	31.74	13.1833	37.6867
KWMTBOMO07251	0.495	-1.01445	8.09922e-06	0.000102368	yes	down	6.28	5.17	5.12	3.06	3.56	2.43	5.52333	3.01667
KWMTBOMO08652	2.141	1.09844	8.21903e-06	0.000103598	yes	up	15.86	11.12	9.93	41.17	25.52	20.95	12.3033	29.2133
KWMTBOMO03537	1788.57	10.8046	8.34818e-06	0.000104796	yes	up	0	0.04	0	83.15	0.4	8.32	0.0133333	30.6233
KWMTBOMO02540	5.036	2.33214	9.30156e-06	0.000115974	yes	up	2.63	10.28	4.51	53.83	32.43	17.6	5.80667	34.62
KWMTBOMO09106	2.278	1.18753	9.71722e-06	0.000120666	yes	up	4.68	3.16	2.7	12.05	8.02	6.49	3.51333	8.85333
KWMTBOMO16273	0.446	-1.16571	1.04696e-05	0.00012828	yes	down	26.92	25.69	23.8	8.67	16.03	14.07	25.47	12.9233
KWMTBOMO15277	2.182	1.12544	1.05498e-05	0.000129091	yes	up	6.87	5.79	4.2	16.76	13.72	10.86	5.62	13.78
KWMTBOMO09593	0.483	-1.05039	1.06906e-05	0.000130641	yes	down	14.64	11.21	16.88	6.43	6.92	9.99	14.2433	7.78
KWMTBOMO10419	4.509	2.17275	1.08386e-05	0.000132099	yes	up	0.6	0.9	1.29	4.9	4.65	4.97	0.93	4.84
KWMTBOMO01522	0.207	-2.27011	1.09929e-05	0.000133627	yes	down	672.64	561.5	649.99	57.22	192.36	192.3	628.043	147.293
KWMTBOMO04064	3.617	1.8546	1.12192e-05	0.000135661	yes	up	8.33	8.33	5.21	19.69	56.7	15.34	7.29	30.5767
KWMTBOMO04424	2.165	1.11424	1.1291e-05	0.00013635	yes	up	6.59	5.43	5.04	16.29	14.84	10.18	5.68667	13.77
KWMTBOMO02400	0.43	-1.21657	1.15554e-05	0.000138635	yes	down	27.73	31.98	33.07	8.23	15.59	21.69	30.9267	15.17
KWMTBOMO03106	0.065	-3.95072	1.16061e-05	0.000139062	yes	down	0.65	7.06	8.13	0.67	0.34	0.21	5.28	0.406667
KWMTBOMO02101	4.33	2.11432	1.16694e-05	0.000139638	yes	up	0.47	0.6	0.25	3.43	1.27	1.76	0.44	2.15333
KWMTBOMO14433	2.577	1.36548	1.17094e-05	0.000139936	yes	up	11.03	10.26	10.75	45.21	29.19	20.12	10.68	31.5067
KWMTBOMO15016	0.386	-1.37246	1.28346e-05	0.000152581	yes	down	226.6	221.35	178.51	57.57	73.86	144.83	208.82	92.0867
KWMTBOMO10207	3.085	1.62544	1.35894e-05	0.000159914	yes	up	1.21	0.47	0.84	2.31	4.02	3.16	0.84	3.16333
KWMTBOMO00182	2.25	1.17012	1.40075e-05	0.000164205	yes	up	1.64	1.52	2.03	5.73	3.82	3.51	1.73	4.35333
KWMTBOMO00440	0.159	-2.65384	1.42216e-05	0.000166291	yes	down	1.55	1.47	2.15	0.5	0.3	0.13	1.72333	0.31
KWMTBOMO16436	0.41	-1.28601	1.44357e-05	0.000168368	yes	down	2.2	2.62	2.63	1.39	0.94	1.13	2.48333	1.15333
KWMTBOMO08025	0.39	-1.35779	1.45388e-05	0.000169356	yes	down	3.34	2.66	2.4	0.83	1.93	0.95	2.8	1.23667
KWMTBOMO13440	2.063	1.04445	1.69457e-05	0.000194201	yes	up	1.21	1.53	1.75	3.44	3.72	3.54	1.49667	3.56667
KWMTBOMO02853	2.55	1.35042	1.85929e-05	0.00021072	yes	up	5.51	4.2	2.83	14.4	12.7	8.87	4.18	11.99
KWMTBOMO14543	0.447	-1.16201	2.12656e-05	0.000238953	yes	down	11.63	12.58	13.19	6.19	4.57	8.14	12.4667	6.3
KWMTBOMO08198	0.307	-1.70472	2.14603e-05	0.000240603	yes	down	0.67	1.09	1.29	0.25	0.54	0.36	1.01667	0.383333
KWMTBOMO07391	0.456	-1.1317	2.16433e-05	0.000242028	yes	down	22.09	17.35	25.13	13.6	22.18	19.33	21.5233	18.37
KWMTBOMO16284	0.164	-2.60747	2.17465e-05	0.000242876	yes	down	1.23	0.65	1	0.19	0.23	0.11	0.96	0.176667
KWMTBOMO05419	0.221	-2.1805	2.22282e-05	0.000247057	yes	down	0.64	0.53	0.61	0.08	0.24	0.12	0.593333	0.146667
KWMTBOMO04437	2.541	1.34562	2.55538e-05	0.00028097	yes	up	12.67	9.41	8.78	36.02	34.27	18.72	10.2867	29.67
KWMTBOMO13922	2.819	1.49517	2.57299e-05	0.00028252	yes	up	0.93	0.58	1.04	3.12	3.32	2.14	0.85	2.86
KWMTBOMO11566	2.432	1.28209	2.58665e-05	0.000283394	yes	up	0.69	0.62	0.59	1.26	1.95	2.06	0.633333	1.75667
KWMTBOMO06766	2.168	1.11605	2.62797e-05	0.000287238	yes	up	5.5	4.09	4.48	16.69	8.51	8.41	4.69	11.2033
KWMTBOMO02571	2.066	1.04694	2.68575e-05	0.000293205	yes	up	14.18	8.44	8.56	32.39	21.37	17.46	10.3933	23.74
KWMTBOMO13204	2.68	1.42211	2.70064e-05	0.000294482	yes	up	2.83	1.16	1.2	3.84	5.18	4.81	1.73	4.61
KWMTBOMO03352	2.327	1.2183	2.91422e-05	0.00031479	yes	up	13.96	8.61	10.49	37.26	29.65	19.61	11.02	28.84
KWMTBOMO08007	8.881	3.1508	3.08283e-05	0.000330678	yes	up	0.19	0.22	0.28	3.9	1.9	1.16	0.23	2.32
KWMTBOMO05189	0.292	-1.77697	3.58529e-05	0.000379275	yes	down	6.69	7.78	7.84	1.45	2.57	3.48	7.43667	2.5
KWMTBOMO04863	0.436	-1.19803	3.90456e-05	0.000411444	yes	down	0.68	0.65	0.98	0.31	0.43	0.41	0.77	0.383333
KWMTBOMO01287	4.403	2.13863	3.90724e-05	0.000411444	yes	up	0.16	0.19	0.15	1.39	0.46	0.69	0.166667	0.846667
KWMTBOMO03771	0.016	-5.99735	3.99533e-05	0.000418872	yes	down	0.29	24.23	18.27	0.15	0.36	0.28	14.2633	0.263333
KWMTBOMO07323	2.027	1.01918	3.99597e-05	0.000418872	yes	up	44.53	28.22	26.2	104.13	67.04	50.68	32.9833	73.95
KWMTBOMO03000	2.116	1.08142	4.14976e-05	0.000432533	yes	up	11.64	10.27	6.54	16.38	30.04	21.17	9.48333	22.53
KWMTBOMO12666	3.69	1.88358	4.22951e-05	0.00043985	yes	up	0.31	0.63	0.4	1.14	2.01	2.45	0.446667	1.86667
KWMTBOMO06999	2.053	1.03776	4.38928e-05	0.000455437	yes	up	3.03	2.44	3.45	7.44	7.93	5.32	2.97333	6.89667
KWMTBOMO12774	0.21	-2.2509	4.46221e-05	0.000462484	yes	down	0.98	4.17	2.03	0.49	0.62	0.66	2.39333	0.59
KWMTBOMO15721	2.912	1.54223	4.88764e-05	0.000500386	yes	up	1.59	1.81	2.43	4.95	8.26	6.26	1.94333	6.49
KWMTBOMO05637	2.17	1.11741	5.09139e-05	0.000517223	yes	up	1.17	1.37	1.28	2.18	4.51	2.76	1.27333	3.15
KWMTBOMO14823	2.108	1.0756	5.11079e-05	0.000518622	yes	up	28.28	42.81	32.88	77.22	98.03	81.25	34.6567	85.5
KWMTBOMO05795	0.429	-1.2207	5.21793e-05	0.000527171	yes	down	5.6	4.18	6.1	2.41	3.46	1.83	5.29333	2.56667
KWMTBOMO00210	2.289	1.19465	5.43347e-05	0.000547147	yes	up	1.98	1.6	1.02	4.13	3.72	3.86	1.53333	3.90333
KWMTBOMO13146	0.063	-3.98706	5.94533e-05	0.000594791	yes	down	1.27	4.24	3.17	0.13	0.13	0.37	2.89333	0.21
KWMTBOMO14288	6.107	2.61046	6.0706e-05	0.000606665	yes	up	0.37	0.38	0.77	2.95	6.11	1.41	0.506667	3.49
KWMTBOMO08500	7.841	2.97107	6.24183e-05	0.000622426	yes	up	3.81	0.15	0.12	2.36	0.83	0.74	1.36	1.31
KWMTBOMO08135	0.327	-1.61079	6.29281e-05	0.000626155	yes	down	1.39	1.29	2.17	0.43	0.73	0.61	1.61667	0.59
KWMTBOMO00581	7.42	2.89135	6.42936e-05	0.000638364	yes	up	0.18	0.24	0.16	0.73	1.72	2.39	0.193333	1.61333
KWMTBOMO06816	3.529	1.81907	6.75094e-05	0.000667415	yes	up	0.45	0.27	0.25	1.49	1.21	0.97	0.323333	1.22333
KWMTBOMO12695	0.179	-2.48008	6.81298e-05	0.000672107	yes	down	15.16	15.44	11.47	5.79	1.73	1.24	14.0233	2.92
KWMTBOMO15950	2.047	1.03385	6.91801e-05	0.000681738	yes	up	3.43	2.59	2.5	5.81	7.3	6.46	2.84	6.52333
KWMTBOMO14535	0.485	-1.04471	7.03381e-05	0.000691671	yes	down	3.86	2.39	2.33	0.87	1.59	2.04	2.86	1.5
KWMTBOMO15200	0.178	-2.49082	7.41643e-05	0.000726967	yes	down	0.41	0.36	0.31	0.09	0.07	0.06	0.36	0.0733333
KWMTBOMO02389	2.49	1.31634	7.97625e-05	0.000776883	yes	up	5.15	3.61	5.16	19.91	10.89	9.37	4.64	13.39
KWMTBOMO14575	3.111	1.63718	8.32045e-05	0.00080612	yes	up	1.37	1.65	1.18	6.01	3.95	4.78	1.4	4.91333
KWMTBOMO09466	0.005	-7.58772	9.81967e-05	0.00093663	yes	down	0.26	41.2	11.7	0.07	0.27	0	17.72	0.113333
KWMTBOMO11348	0.425	-1.23609	0.000108541	0.00102574	yes	down	0.57	0.5	0.56	0.24	0.24	0.3	0.543333	0.26
KWMTBOMO13225	2.226	1.15475	0.000111516	0.00104972	yes	up	10.34	7.79	6.47	19.62	23.05	19.3	8.2	20.6567
KWMTBOMO04137	0.115	-3.12014	0.000115172	0.00107517	yes	down	5.1	2.68	16.92	1.06	0.65	1.58	8.23333	1.09667
KWMTBOMO10330	10.435	3.38338	0.000121012	0.00112513	yes	up	0.5	0.11	0	2.95	2.27	1.3	0.203333	2.17333
KWMTBOMO05861	0.169	-2.56477	0.000124265	0.00115182	yes	down	2.65	2.25	2.62	0.58	0.3	0.55	2.50667	0.476667
KWMTBOMO02815	2.037	1.02617	0.000124383	0.00115182	yes	up	18.31	20.22	14.01	43.15	48.13	31.53	17.5133	40.9367
KWMTBOMO06675	0.017	-5.87431	0.000126207	0.00116298	yes	down	1.08	4.66	0.86	0	0	0.12	2.2	0.04
KWMTBOMO10007	0.066	-3.91619	0.000126337	0.00116298	yes	down	0.2	2.19	1.05	0	0.1	0.16	1.14667	0.0866667
KWMTBOMO16074	0.387	-1.36863	0.000126791	0.00116475	yes	down	1.58	1.19	1.12	0.55	0.47	0.67	1.29667	0.563333
KWMTBOMO11087	632.815	9.30564	0.000129437	0.00118788	yes	up	0	0	0.02	10.69	0.06	0.53	0.00666667	3.76
KWMTBOMO12045	0.475	-1.07459	0.000129888	0.00119083	yes	down	1.44	1.42	1.29	0.66	0.84	0.95	1.38333	0.816667
KWMTBOMO02956	0.008	-6.99827	0.000130754	0.00119639	yes	down	0.4	31.55	4.35	0.2	0	0.13	12.1	0.11
KWMTBOMO06932	2.016	1.01146	0.000131187	0.00119893	yes	up	1.55	1.05	1.56	4.41	2.33	2.65	1.38667	3.13
KWMTBOMO02562	0.448	-1.15835	0.00013244	0.00120822	yes	down	0.89	0.69	0.58	0.24	0.43	0.42	0.72	0.363333
KWMTBOMO14261	20.322	4.34496	0.000138649	0.00125616	yes	up	1.42	0.41	0.21	51.53	1.01	2.51	0.68	18.35
KWMTBOMO05187	0.449	-1.15493	0.000139155	0.00125827	yes	down	3.02	3.8	4.08	1.91	2.79	1.93	3.63333	2.21
KWMTBOMO06254	0.45	-1.1512	0.000140359	0.00126791	yes	down	1.82	1.81	1.51	1.07	0.9	0.63	1.71333	0.866667
KWMTBOMO02955	0.012	-6.40051	0.00014094	0.00127191	yes	down	0.12	4.27	2.02	0.06	0.03	0	2.13667	0.03
KWMTBOMO02132	2.096	1.06736	0.000152433	0.00136361	yes	up	3.42	2.76	2.64	7.39	5.14	8.17	2.94	6.9
KWMTBOMO13705	7.032	2.81391	0.000162723	0.00144863	yes	up	0.28	0.08	0.06	1.09	1.47	0.64	0.14	1.06667
KWMTBOMO06021	0.427	-1.22835	0.000167824	0.00148972	yes	down	1.71	1.18	1.19	0.58	0.75	0.62	1.36	0.65
KWMTBOMO05310	0.088	-3.49838	0.000168424	0.00149361	yes	down	2.27	4.61	3.75	0.13	0.74	0.25	3.54333	0.373333
KWMTBOMO01263	0.164	-2.60637	0.000171465	0.00151765	yes	down	0.59	1.76	0.68	0.07	0.28	0.18	1.01	0.176667
KWMTBOMO02228	6.836	2.77322	0.000175832	0.00154739	yes	up	0.19	0.1	0.04	0.79	0.34	1.29	0.11	0.806667
KWMTBOMO07097	4.179	2.06307	0.000177953	0.00156009	yes	up	0.54	0.58	0.42	2.98	2.49	1.8	0.513333	2.42333
KWMTBOMO03956	0.403	-1.31031	0.000182466	0.00159662	yes	down	2.32	1.8	1.79	0.47	1.24	0.97	1.97	0.893333
KWMTBOMO06582	0.371	-1.43074	0.00018447	0.0016111	yes	down	9.88	10.99	9.04	3.36	3.29	5.95	9.97	4.2
KWMTBOMO04890	0.081	-3.63058	0.000188492	0.00164311	yes	down	4.75	8.14	4.24	1.75	2.73	2.6	5.71	2.36
KWMTBOMO01262	0.152	-2.71357	0.000208876	0.00179364	yes	down	0.53	1.77	0.4	0.19	0.24	0.11	0.9	0.18
KWMTBOMO12176	2.667	1.4153	0.000216535	0.00185251	yes	up	2.59	2.01	2.12	10.58	4.81	4.66	2.24	6.68333
KWMTBOMO05641	2.434	1.28322	0.000217491	0.00185896	yes	up	3.84	3.64	3.78	5.69	15.9	9.51	3.75333	10.3667
KWMTBOMO00774	2.474	1.30714	0.000226168	0.00191889	yes	up	5.74	5.22	3.92	14.71	17.19	9.99	4.96	13.9633
KWMTBOMO12229	8.651	3.11279	0.000228951	0.00193893	yes	up	0.2	0.26	0.25	5.63	0.21	0.95	0.236667	2.26333
KWMTBOMO04059	0.199	-2.32634	0.000233688	0.0019718	yes	down	0.66	0.32	0.34	0.05	0.07	0.17	0.44	0.0966667
KWMTBOMO13763	4.618	2.20713	0.000239869	0.0020184	yes	up	0.22	0.22	0.26	0.99	1.5	1.16	0.233333	1.21667
KWMTBOMO15087	0.485	-1.04521	0.000242463	0.00203837	yes	down	2.05	2.09	2.16	0.87	0.82	1.75	2.1	1.14667
KWMTBOMO13834	0.133	-2.91233	0.000255564	0.00213682	yes	down	0.91	0.65	0.51	0.1	0.11	0.1	0.69	0.103333
KWMTBOMO12773	3.524	1.81719	0.00025616	0.00213986	yes	up	0.51	0.4	0.58	3.31	1.16	1.31	0.496667	1.92667
KWMTBOMO10350	14.55	3.86292	0.00025851	0.00215753	yes	up	0.15	0.21	0.17	6.39	0.32	0.55	0.176667	2.42
KWMTBOMO14870	0.1	-3.32161	0.000263992	0.0021993	yes	down	0.74	0.72	0.73	0.08	0.04	0.12	0.73	0.08
KWMTBOMO00065	0.498	-1.0061	0.000268367	0.0022297	yes	down	5.73	4.81	4.35	2.74	2.36	3.16	4.96333	2.75333
KWMTBOMO08634	2.518	1.33241	0.000312858	0.00255104	yes	up	3.24	2.48	3.44	12.86	7.29	5.83	3.05333	8.66
KWMTBOMO04510	2.095	1.06661	0.000313187	0.00255147	yes	up	1.91	2.3	1.78	2.5	5.65	5.4	1.99667	4.51667
KWMTBOMO04662	0.19	-2.39794	0.00031537	0.00256698	yes	down	4.43	5.17	2	0.3	1.41	0.72	3.86667	0.81
KWMTBOMO10481	0.153	-2.70779	0.000332631	0.0026932	yes	down	0.72	1.67	2.19	0.54	0.1	0.19	1.52667	0.276667
KWMTBOMO00897	3.898	1.96278	0.000336041	0.00271604	yes	up	1.4	1.12	1.81	9.71	5.09	4.44	1.44333	6.41333
KWMTBOMO13056	3.014	1.59175	0.000343734	0.0027685	yes	up	0.4	0.37	0.28	1.63	0.94	0.71	0.35	1.09333
KWMTBOMO05498	0.46	-1.11997	0.000349163	0.00280732	yes	down	9.93	13.07	14.62	6.53	4.66	8.6	12.54	6.59667
KWMTBOMO10220	2.184	1.12721	0.000353735	0.00283678	yes	up	2.89	2.62	2.18	9.37	4.64	4.23	2.56333	6.08
KWMTBOMO05038	7.494	2.90569	0.000353751	0.00283678	yes	up	0.19	0.07	0.07	1.08	0.79	0.77	0.11	0.88
KWMTBOMO06892	0.368	-1.44292	0.000357075	0.00285598	yes	down	0.97	1.9	1.7	0.34	0.85	1.01	1.52333	0.733333
KWMTBOMO16472	0.399	-1.32648	0.000360296	0.00287925	yes	down	15.67	12.8	12.23	2.56	7.65	8.04	13.5667	6.08333
KWMTBOMO13992	0.239	-2.06558	0.000368707	0.00293627	yes	down	0.72	2.29	0.94	0.51	0.3	0.28	1.31667	0.363333
KWMTBOMO16469	0.345	-1.53465	0.000372607	0.00296221	yes	down	2.13	2.52	2.2	0.59	1.21	1.16	2.28333	0.986667
KWMTBOMO12029	1315.26	10.3611	0.000374905	0.00297791	yes	up	0	0	0	26.39	0.08	2.63	0	9.7
KWMTBOMO05952	0.368	-1.44388	0.000379505	0.00300273	yes	down	13.88	43.21	26.59	11.33	8.19	9.35	27.8933	9.62333
KWMTBOMO09742	0.419	-1.25619	0.000379616	0.00300273	yes	down	12.22	14.39	13.25	4.88	5.42	8.75	13.2867	6.35
KWMTBOMO12246	0.404	-1.30716	0.000384981	0.0030396	yes	down	25.52	27.53	28.92	7.51	18.92	14.54	27.3233	13.6567
KWMTBOMO03978	2.819	1.49534	0.000396147	0.00312241	yes	up	0.91	0.61	1.21	2.49	3.27	2.97	0.91	2.91
KWMTBOMO13405	2.844	1.50797	0.000403735	0.00317408	yes	up	7.08	7.78	5.86	41.37	14.27	10.75	6.90667	22.13
KWMTBOMO02493	0.309	-1.69369	0.00041271	0.0032336	yes	down	1.53	1.45	1.18	0.34	0.64	0.34	1.38667	0.44
KWMTBOMO02542	5.505	2.4608	0.000433173	0.00337099	yes	up	6.25	22.67	14.55	144.19	93.32	47.47	14.49	94.9933
KWMTBOMO01902	3.354	1.74578	0.000436459	0.00339084	yes	up	0.25	0.43	0.26	0.72	1.31	1.59	0.313333	1.20667
KWMTBOMO11596	0.456	-1.13278	0.00045626	0.00352683	yes	down	18.66	24.02	34.4	17.69	9.21	13.47	25.6933	13.4567
KWMTBOMO06208	2.278	1.18761	0.000481242	0.0037106	yes	up	0.84	0.84	0.77	2.64	1.79	1.83	0.816667	2.08667
KWMTBOMO15222	2.343	1.22864	0.000491388	0.00377934	yes	up	2.3	1.78	1.63	3.25	5.79	5.99	1.90333	5.01
KWMTBOMO04894	2.075	1.05317	0.000535556	0.0040681	yes	up	2.84	2.69	2.05	8.83	9.34	4.47	2.52667	7.54667
KWMTBOMO15808	0.335	-1.57971	0.000554796	0.00419351	yes	down	1.69	1.89	1.87	0.38	0.65	1.01	1.81667	0.68
KWMTBOMO12074	0.05	-4.31469	0.000583629	0.00437912	yes	down	0	11.52	7.54	0.2	0.8	0.18	6.35333	0.393333
KWMTBOMO06452	2.157	1.10909	0.000591802	0.00442962	yes	up	0.48	0.47	0.78	1.19	1.64	2.28	0.576667	1.70333
KWMTBOMO16169	4.415	2.14255	0.000610868	0.00456122	yes	up	0.76	0.67	2.63	5.95	10.66	4.34	1.35333	6.98333
KWMTBOMO02475	0.466	-1.10026	0.000625208	0.00464945	yes	down	1.59	1.06	1.7	0.82	0.9	0.59	1.45	0.77
KWMTBOMO10383	2.828	1.49976	0.000631598	0.0046894	yes	up	0.33	0.18	0.25	0.57	0.73	1.07	0.253333	0.79
KWMTBOMO10722	0.467	-1.09886	0.000633711	0.00469752	yes	down	59.38	58.55	49.43	24.89	29.46	33.35	55.7867	29.2333
KWMTBOMO03204	736.823	9.52517	0.000650488	0.00481413	yes	up	0	0	0	10.13	0.14	0.63	0	3.63333
KWMTBOMO16428	43.949	5.45776	0.000660936	0.00486799	yes	up	1.73	2.09	9.56	7.92	44.21	629.19	4.46	227.107
KWMTBOMO16419	2.891	1.53172	0.000667833	0.00490567	yes	up	0.18	0.24	0.42	0.54	0.68	0.99	0.28	0.736667
KWMTBOMO14130	2.194	1.13364	0.00066818	0.00490567	yes	up	1.47	0.77	0.99	2.69	3.14	2.04	1.07667	2.62333
KWMTBOMO02467	2.399	1.26217	0.000681749	0.00497358	yes	up	1.56	0.58	1.15	4.84	3.42	2.69	1.09667	3.65
KWMTBOMO06759	0.481	-1.05644	0.000684022	0.00498622	yes	down	3.22	2.66	2.07	1.01	1.54	1.72	2.65	1.42333
KWMTBOMO09709	48.391	5.59666	0.000723439	0.00524038	yes	up	0.07	0	0	2.42	0.14	0.56	0.0233333	1.04
KWMTBOMO12723	0.057	-4.12518	0.000724966	0.00524732	yes	down	44.92	167.66	94.84	69.43	54.32	55.01	102.473	59.5867
KWMTBOMO16146	70.858	6.14687	0.00072754	0.00526182	yes	up	0.02	0.04	0	5.28	0.05	0.65	0.02	1.99333
KWMTBOMO16443	0.412	-1.27996	0.000776075	0.00558217	yes	down	2.92	3.05	2.7	0.86	1.01	2.19	2.89	1.35333
KWMTBOMO02953	0.106	-3.24308	0.000783028	0.00561902	yes	down	0.8	9.77	6.32	0.51	0.77	0.83	5.63	0.703333
KWMTBOMO11222	3.799	1.92564	0.000796806	0.00570456	yes	up	0.44	0.4	0.41	2.57	1.48	1.09	0.416667	1.71333
KWMTBOMO01523	0.043	-4.53102	0.000804335	0.00574953	yes	down	1.78	2.18	1.67	0	0.37	0	1.87667	0.123333
KWMTBOMO06110	0.499	-1.00165	0.000806754	0.00575812	yes	down	13.5	12.13	16.41	3.95	6.92	11.41	14.0133	7.42667
KWMTBOMO16270	0.49	-1.02817	0.000806786	0.00575812	yes	down	0.84	0.79	0.84	0.34	0.33	0.69	0.823333	0.453333
KWMTBOMO12370	2.001	1.00068	0.000817261	0.00581486	yes	up	2.37	1.28	1.5	4.09	3.24	4.09	1.71667	3.80667
KWMTBOMO02637	2.36	1.23874	0.000826266	0.00586083	yes	up	6.42	4.96	4.63	21.4	12.92	8.13	5.33667	14.15
KWMTBOMO09267	0.003	-8.60547	0.00084875	0.00599263	yes	down	0	40.41	14.78	0.08	0.09	0	18.3967	0.0566667
KWMTBOMO03709	3.751	1.90731	0.000890286	0.00625236	yes	up	2.31	0.75	1.85	2.24	8.87	9.37	1.63667	6.82667
KWMTBOMO07605	3.065	1.61584	0.0009174	0.00642369	yes	up	0.43	0.41	0.69	2.31	1.43	1.6	0.51	1.78
KWMTBOMO09407	0.456	-1.13418	0.000924854	0.00646555	yes	down	6.02	5.17	4.28	2.86	2.85	2.23	5.15667	2.64667
KWMTBOMO02621	2.138	1.09619	0.000929212	0.0064911	yes	up	1.26	1.11	1.22	2.82	2.93	2.91	1.19667	2.88667
KWMTBOMO01110	5.736	2.52002	0.000947283	0.00660232	yes	up	0.25	0	0.14	0.76	0.6	0.6	0.13	0.653333
KWMTBOMO01436	0.458	-1.12609	0.000962701	0.00669964	yes	down	18.39	7.44	11.07	4.79	7.02	6.93	12.3	6.24667
KWMTBOMO09927	0.103	-3.2744	0.000982638	0.00682807	yes	down	1.16	0.79	0.86	0.13	0.07	0.13	0.936667	0.11
KWMTBOMO07850	2.121	1.08464	0.000985352	0.00683662	yes	up	3.36	3.02	2.29	6.47	8.75	5.51	2.89	6.91
KWMTBOMO09713	2.125	1.0875	0.000992106	0.00687313	yes	up	0.72	0.62	0.78	1.54	1.39	2.11	0.706667	1.68
KWMTBOMO13534	0.113	-3.14711	0.00106083	0.00729438	yes	down	0.26	0.28	0.37	0	0.08	0.04	0.303333	0.04
KWMTBOMO04410	2.224	1.15288	0.00106204	0.00729546	yes	up	5.95	14.93	11.31	35.02	32.89	18.98	10.73	28.9633
KWMTBOMO08129	52.635	5.71795	0.00116985	0.00792574	yes	up	1.73	0	0.09	0.68	9.93	0.49	0.606667	3.7
KWMTBOMO15650	2.673	1.41866	0.00119016	0.00804558	yes	up	2.64	1.21	1.65	5.31	6.55	4.33	1.83333	5.39667
KWMTBOMO14301	0.097	-3.368	0.00123307	0.00830519	yes	down	0.4	0.6	0.42	0.09	0	0.06	0.473333	0.05
KWMTBOMO08957	2.862	1.51725	0.00127904	0.00855228	yes	up	1.62	0.66	0.94	2.23	2.83	5.07	1.07333	3.37667
KWMTBOMO14357	2.402	1.26444	0.00129462	0.00863439	yes	up	6.61	8.4	5.32	18.93	22.62	16.38	6.77667	19.31
KWMTBOMO01461	3.287	1.71661	0.00131654	0.0087459	yes	up	0.33	0.1	0.3	0.99	1.01	0.75	0.243333	0.916667
KWMTBOMO16531	0.336	-1.57142	0.00132646	0.00879277	yes	down	0.71	0.72	0.51	0.18	0.31	0.24	0.646667	0.243333
KWMTBOMO11265	0.184	-2.44059	0.00134293	0.0088828	yes	down	0.33	0.25	0.39	0.04	0.07	0.08	0.323333	0.0633333
KWMTBOMO03911	2.097	1.06842	0.00135366	0.00894092	yes	up	0.84	4.97	15.24	14.54	21.48	17.4	7.01667	17.8067
KWMTBOMO07596	2.936	1.5541	0.00136004	0.00897665	yes	up	0.13	0.12	0.24	0.55	0.5	0.58	0.163333	0.543333
KWMTBOMO13548	0.015	-6.08627	0.00136261	0.00898719	yes	down	0.09	297.11	117.06	1.37	4.87	1.13	138.087	2.45667
KWMTBOMO06042	2.576	1.36486	0.00142056	0.00932931	yes	up	0.64	0.77	0.75	3.14	1.93	1.22	0.72	2.09667
KWMTBOMO06574	2.09	1.06347	0.00142505	0.00935216	yes	up	1.54	0.9	1.65	3.58	3.21	3.06	1.36333	3.28333
KWMTBOMO02806	2.247	1.16811	0.00148556	0.00970235	yes	up	1.03	0.57	0.82	1.93	2.12	2.01	0.806667	2.02
KWMTBOMO07282	0.117	-3.10068	0.00148578	0.00970235	yes	down	0.18	0.36	0.22	0.04	0.05	0.02	0.253333	0.0366667
KWMTBOMO09408	3.647	1.86677	0.00150749	0.00982322	yes	up	0.95	0.68	0.79	7.25	1.29	1.24	0.806667	3.26
KWMTBOMO16153	0.468	-1.09423	0.00152682	0.00992808	yes	down	1.8	1.23	1.46	0.58	0.71	1.07	1.49667	0.786667
KWMTBOMO01888	0.347	-1.52661	0.00158704	0.010269	yes	down	1.9	1.75	1.49	0.51	0.8	0.7	1.71333	0.67
KWMTBOMO13287	2.832	1.50171	0.00162413	0.0104869	yes	up	1.88	1.24	0.79	6.21	4.06	1.95	1.30333	4.07333
KWMTBOMO04886	0.042	-4.56197	0.00173921	0.0111131	yes	down	0.05	7.67	4.26	0.22	0.18	0.21	3.99333	0.203333
KWMTBOMO09804	0.476	-1.06966	0.00176168	0.0112411	yes	down	6.36	4.53	3.98	2.3	4.12	1.5	4.95667	2.64
KWMTBOMO06185	0.3	-1.73459	0.00177319	0.0112989	yes	down	0.79	1	0.96	0.2	0.36	0.39	0.916667	0.316667
KWMTBOMO05483	2.04	1.02889	0.00180252	0.0114541	yes	up	2.73	2.08	1.43	6.29	4.83	3.01	2.08	4.71
KWMTBOMO15882	0.484	-1.04594	0.00183226	0.011603	yes	down	8.45	10.98	9.14	3.74	6.95	5.51	9.52333	5.4
KWMTBOMO11718	7.137	2.8353	0.00184011	0.0116448	yes	up	0	0.07	0.31	0.6	1.65	1.87	0.126667	1.37333
KWMTBOMO00390	309.138	8.27211	0.00186865	0.011793	yes	up	0	0.21	0	69.82	0.16	4.79	0.07	24.9233
KWMTBOMO08919	0.432	-1.21082	0.00200032	0.0125723	yes	down	2.44	1.18	1.72	0.65	1.02	0.92	1.78	0.863333
KWMTBOMO05120	0.368	-1.44406	0.00201203	0.0126286	yes	down	0.92	0.88	0.9	0.18	0.39	0.54	0.9	0.37
KWMTBOMO02096	18.392	4.20104	0.00204886	0.0128074	yes	up	0.23	0.06	0.35	11.02	0.44	1.42	0.213333	4.29333
KWMTBOMO16073	0.292	-1.77515	0.00209289	0.0130561	yes	down	1.47	1.95	1.36	0.26	0.46	1.02	1.59333	0.58
KWMTBOMO04761	2.547	1.34907	0.00209802	0.0130704	yes	up	4.66	5.03	2.56	14.54	12.53	8.5	4.08333	11.8567
KWMTBOMO12876	2.089	1.06282	0.00210807	0.0131153	yes	up	4.73	2.75	2.86	9.94	7.81	6.31	3.44667	8.02
KWMTBOMO08946	0.485	-1.04357	0.00213439	0.0132701	yes	down	3.62	2.84	2.17	1.17	2.05	1.47	2.87667	1.56333
KWMTBOMO03668	0.27	-1.89086	0.00215227	0.0133542	yes	down	1.95	0.84	1.4	0.13	0.28	0.31	1.39667	0.24
KWMTBOMO07277	0.497	-1.00772	0.00221444	0.0137122	yes	down	2.5	3.12	1.55	1.09	1.45	1.18	2.39	1.24
KWMTBOMO10956	2.713	1.44003	0.00222785	0.0137583	yes	up	0.38	0.35	0.29	0.67	0.94	1.45	0.34	1.02
KWMTBOMO08974	120.098	6.90807	0.00223412	0.0137878	yes	up	0	0	0.02	2.08	0.03	0.29	0.00666667	0.8
KWMTBOMO11097	0.211	-2.24747	0.00223647	0.0137931	yes	down	0.17	0.16	0.27	0.04	0.07	0.04	0.2	0.05
KWMTBOMO01697	0.432	-1.21147	0.00226066	0.0139329	yes	down	10.33	13.4	20.93	12.78	4.65	5.25	14.8867	7.56
KWMTBOMO06752	3.515	1.81348	0.00230897	0.0141549	yes	up	0.41	0.59	0.32	1.72	2.3	1.25	0.44	1.75667
KWMTBOMO00809	3.467	1.79375	0.00232769	0.0142318	yes	up	0.41	0.3	0.19	0.63	1.42	1.41	0.3	1.15333
KWMTBOMO13619	167.519	7.38818	0.00234698	0.0143308	yes	up	0.06	0	0	9.62	0.06	0.59	0.02	3.42333
KWMTBOMO16125	0.352	-1.50798	0.00237315	0.0144522	yes	down	15.97	15.5	11.4	4.22	11.21	1.77	14.29	5.73333
KWMTBOMO07579	0.378	-1.40498	0.00240486	0.014626	yes	down	0.69	0.63	1.21	0.36	0.18	0.55	0.843333	0.363333
KWMTBOMO03256	0.484	-1.04613	0.00249528	0.0150764	yes	down	0.83	0.58	0.87	0.24	0.53	0.5	0.76	0.423333
KWMTBOMO02802	0.42	-1.25248	0.00251571	0.01517	yes	down	5.19	5.11	3.74	0.49	1.76	0.9	4.68	1.05
KWMTBOMO15795	2.958	1.56448	0.00260461	0.0156345	yes	up	3.17	1.04	0.64	6.49	4.49	2.57	1.61667	4.51667
KWMTBOMO11640	0.129	-2.95254	0.00260949	0.0156535	yes	down	0.21	2.95	1.53	0.22	0.36	0.19	1.56333	0.256667
KWMTBOMO11472	4.613	2.20563	0.00262203	0.0157185	yes	up	0.11	0.62	0.44	1.23	1.46	3.56	0.39	2.08333
KWMTBOMO04266	2.066	1.04682	0.0027338	0.0163037	yes	up	2.89	3.42	2.26	10	5.98	3.98	2.85667	6.65333
KWMTBOMO01741	8.174	3.031	0.00275406	0.0164139	yes	up	0	0.21	0.86	1.37	6.76	2.47	0.356667	3.53333
KWMTBOMO06953	0.163	-2.6187	0.00275832	0.0164181	yes	down	0.94	1.08	1.66	0.25	0.42	0	1.22667	0.223333
KWMTBOMO00094	0.467	-1.09904	0.00276399	0.0164412	yes	down	0.84	0.53	0.56	0.31	0.25	0.43	0.643333	0.33
KWMTBOMO03597	0.49	-1.02834	0.00278264	0.0165201	yes	down	3.51	2.52	4.05	1.1	1.96	2.59	3.36	1.88333
KWMTBOMO15509	2.292	1.19688	0.00290411	0.0171309	yes	up	0.67	0.34	0.6	0.86	1.84	1.45	0.536667	1.38333
KWMTBOMO04397	0.494	-1.01834	0.00300349	0.0176381	yes	down	7.3	6.39	4.74	2.72	2.16	5.25	6.14333	3.37667
KWMTBOMO05746	0.452	-1.1452	0.00304532	0.0178724	yes	down	0.96	0.61	0.52	0.25	0.51	0.28	0.696667	0.346667
KWMTBOMO00081	0.481	-1.05709	0.00308743	0.018062	yes	down	1.37	0.78	0.91	0.62	0.65	0.37	1.02	0.546667
KWMTBOMO11260	8.278	3.04931	0.00310089	0.0181177	yes	up	0.21	0	0.17	0.79	1.67	0.96	0.126667	1.14
KWMTBOMO13230	4.185	2.06509	0.00320319	0.0186562	yes	up	3.43	2.37	1.61	21.9	6.87	5.03	2.47	11.2667
KWMTBOMO06975	2.038	1.02737	0.00321808	0.0187311	yes	up	1.87	1.26	1.67	5.17	2.83	2.94	1.6	3.64667
KWMTBOMO10290	2.407	1.26718	0.00327777	0.0190185	yes	up	15.31	21.39	13.45	57.6	43.75	41.4	16.7167	47.5833
KWMTBOMO14804	0.396	-1.33662	0.00331789	0.0192253	yes	down	53.57	52.5	64.76	13.22	23.89	39.35	56.9433	25.4867
KWMTBOMO04936	3.067	1.61659	0.00340895	0.0196436	yes	up	0.41	0.94	1.23	3.71	1.39	3.42	0.86	2.84
KWMTBOMO02474	0.484	-1.04621	0.00348451	0.0199666	yes	down	1.69	1.3	1.64	0.76	0.81	0.83	1.54333	0.8
KWMTBOMO16241	0.487	-1.03787	0.00350519	0.0200726	yes	down	3.32	4.75	3.69	1.6	2.67	2.28	3.92	2.18333
KWMTBOMO01646	2.555	1.35351	0.00355874	0.020282	yes	up	11.44	6.62	7.18	47.21	13.06	11.04	8.41333	23.77
KWMTBOMO09200	2.312	1.20915	0.00355936	0.020282	yes	up	0.24	0.19	0.23	0.55	0.68	0.47	0.22	0.566667
KWMTBOMO01738	9.587	3.26108	0.003737	0.0210199	yes	up	0.23	0.2	1.04	1.95	13.4	1.57	0.49	5.64
KWMTBOMO00396	2.514	1.33025	0.00385871	0.0215741	yes	up	0.23	0.15	0.33	0.76	0.61	0.63	0.236667	0.666667
KWMTBOMO09457	0.006	-7.46758	0.00390539	0.0217954	yes	down	0	49.93	18.95	0	0.24	0.81	22.96	0.35
KWMTBOMO05389	0.265	-1.91332	0.00397619	0.0220437	yes	down	0.89	0.22	0.64	0.1	0.18	0.22	0.583333	0.166667
KWMTBOMO01593	0.193	-2.37058	0.00407851	0.0224757	yes	down	1.93	2.31	0.3	0.41	0.3	0.29	1.51333	0.333333
KWMTBOMO07707	0.493	-1.02019	0.00409108	0.0225315	yes	down	1.16	0.94	0.88	0.47	0.68	0.5	0.993333	0.55
KWMTBOMO11257	2.04	1.02842	0.00411939	0.0226739	yes	up	4.18	1.16	1.32	7.15	5.28	3.72	2.22	5.38333
KWMTBOMO06820	2.448	1.29186	0.00413594	0.0227378	yes	up	1.49	3.28	1	5.88	4.22	6.02	1.92333	5.37333
KWMTBOMO08724	57.181	5.83747	0.00414662	0.0227829	yes	up	0	0.05	0.06	6.81	0.03	0.51	0.0366667	2.45
KWMTBOMO11403	2.089	1.06315	0.00424204	0.023189	yes	up	0.64	0.79	0.84	2.51	1.44	1.43	0.756667	1.79333
KWMTBOMO13699	0.368	-1.44149	0.00424319	0.023189	yes	down	1.17	0.73	0.67	0.18	0.23	0.31	0.856667	0.24
KWMTBOMO02996	0.499	-1.00432	0.00431537	0.0234989	yes	down	7.53	6.42	6.11	5.47	3.43	2.38	6.68667	3.76
KWMTBOMO13832	0.377	-1.40562	0.00432213	0.0235089	yes	down	0.51	0.71	0.71	0.15	0.3	0.38	0.643333	0.276667
KWMTBOMO12482	0.484	-1.04577	0.00439188	0.0238275	yes	down	2.18	1.15	1.45	0.84	0.84	0.88	1.59333	0.853333
KWMTBOMO06457	0.475	-1.07356	0.00439363	0.0238275	yes	down	0.87	0.89	0.71	0.56	0.42	0.34	0.823333	0.44
KWMTBOMO09414	2.575	1.36452	0.0044045	0.0238724	yes	up	0.73	0.37	0.68	2.17	1.2	1.74	0.593333	1.70333
KWMTBOMO06657	4.455	2.15534	0.00442546	0.0239438	yes	up	0.15	0.26	0.44	2.45	0.97	0.48	0.283333	1.3
KWMTBOMO11984	0.394	-1.34472	0.00444976	0.0240611	yes	down	0.8	0.8	0.8	0.2	0.5	0.31	0.8	0.336667
KWMTBOMO08700	0.205	-2.28945	0.00453731	0.0243548	yes	down	0.09	0.16	0.39	0.03	0.05	0.07	0.213333	0.05
KWMTBOMO12368	2.087	1.0613	0.00454023	0.0243548	yes	up	1.1	0.61	0.46	1.05	1.82	2.15	0.723333	1.67333
KWMTBOMO07188	2.126	1.08801	0.00454867	0.0243671	yes	up	2.53	2.24	2.03	8.26	5.02	2.94	2.26667	5.40667
KWMTBOMO15138	2.495	1.31919	0.00456815	0.0244431	yes	up	1.17	0.5	0.72	1.75	2.48	2.51	0.796667	2.24667
KWMTBOMO13369	3.237	1.69455	0.00461487	0.0246358	yes	up	1.88	0.47	0.68	5.65	3.01	1.95	1.01	3.53667
KWMTBOMO07359	8.436	3.07648	0.00471435	0.0250508	yes	up	0	0.04	0.22	1.47	0.54	0.47	0.0866667	0.826667
KWMTBOMO02795	0.177	-2.49452	0.00473698	0.0251207	yes	down	0.15	0.08	0.12	0.02	0.02	0.04	0.116667	0.0266667
KWMTBOMO14471	27.727	4.79321	0.00474845	0.0251594	yes	up	0.04	0.03	0	1.75	0	0.24	0.0233333	0.663333
KWMTBOMO13092	2.397	1.26137	0.00484119	0.0255626	yes	up	0.24	0.34	0.33	0.68	0.81	0.97	0.303333	0.82
KWMTBOMO12113	0.469	-1.09303	0.00499152	0.0262062	yes	down	3.44	2.25	2.45	1.03	1.84	1.52	2.71333	1.46333
KWMTBOMO12277	2.981	1.57574	0.00508213	0.0265759	yes	up	1.41	1.31	0.69	6.36	2.74	2.27	1.13667	3.79
KWMTBOMO04491	0.15	-2.74065	0.00522424	0.0271573	yes	down	0.31	0.18	0.09	0.04	0.04	0.01	0.193333	0.03
KWMTBOMO16569	0.432	-1.20966	0.00525475	0.0272927	yes	down	2.57	1.75	1.65	1.06	0.69	1.12	1.99	0.956667
KWMTBOMO02893	4.822	2.26954	0.00538246	0.0277837	yes	up	2.5	0.09	0.5	8.23	6.32	1.31	1.03	5.28667
KWMTBOMO15206	2.047	1.03367	0.00549985	0.0282873	yes	up	1.27	1.12	1.2	2.32	3.67	2.33	1.19667	2.77333
KWMTBOMO03884	2.306	1.20547	0.00560851	0.0286934	yes	up	3.13	2.71	1.84	10.67	5.43	3.65	2.56	6.58333
KWMTBOMO04509	2.382	1.25217	0.00568989	0.0290613	yes	up	1.26	0.95	1.63	2.1	4.69	3.55	1.28	3.44667
KWMTBOMO15044	2.623	1.39138	0.00579948	0.0294909	yes	up	0.75	0.72	1.13	2.35	3.02	2.57	0.866667	2.64667
KWMTBOMO04031	0.408	-1.29294	0.00579959	0.0294909	yes	down	3.01	4.19	3.25	0.93	1.83	2.11	3.48333	1.62333
KWMTBOMO00834	2.469	1.30414	0.00587748	0.0298211	yes	up	2.39	1.6	0.96	8.08	2.95	2.39	1.65	4.47333
KWMTBOMO16636	0.243	-2.03894	0.005886	0.0298479	yes	down	70.27	58.92	141.78	10.9	48.95	16.69	90.3233	25.5133
KWMTBOMO05433	2.232	1.1581	0.00588951	0.0298492	yes	up	3.84	1.57	1.99	5.14	5.91	7.21	2.46667	6.08667
KWMTBOMO06715	0.153	-2.71005	0.00614343	0.0309305	yes	down	0.33	0.54	1.12	0.09	0.28	0.01	0.663333	0.126667
KWMTBOMO07327	2.107	1.075	0.00645417	0.0321257	yes	up	1.25	0.82	0.68	2.82	2.36	1.24	0.916667	2.14
KWMTBOMO04030	0.202	-2.31113	0.00645722	0.0321257	yes	down	13.48	0.44	0.44	0.04	0.09	5.58	4.78667	1.90333
KWMTBOMO15906	0.209	-2.25721	0.00654247	0.0324358	yes	down	0.28	0.15	0.3	0.09	0.08	0	0.243333	0.0566667
KWMTBOMO10413	0.436	-1.19802	0.00692627	0.0340548	yes	down	1.62	2.11	2.1	0.78	0.84	1.26	1.94333	0.96
KWMTBOMO07524	0.481	-1.05453	0.00698786	0.0342758	yes	down	2.41	3.71	2.09	1.28	1.43	1.77	2.73667	1.49333
KWMTBOMO10971	4.955	2.30883	0.00702219	0.0343979	yes	up	0.11	0.09	0.15	0.51	0.9	0.49	0.116667	0.633333
KWMTBOMO10649	0.011	-6.52632	0.00708948	0.0346539	yes	down	0	9.26	1.62	0	0.08	0.07	3.62667	0.05
KWMTBOMO07718	10.945	3.45214	0.00711001	0.0347174	yes	up	0.02	0.04	0.1	1.62	0	0.4	0.0533333	0.673333
KWMTBOMO12335	3.832	1.93828	0.00719495	0.0350578	yes	up	0.13	0.56	0.28	2.21	0.21	1.88	0.323333	1.43333
KWMTBOMO08040	2.096	1.06763	0.00728264	0.0353919	yes	up	7.42	5.49	4.02	23.5	8.57	7.17	5.64333	13.08
KWMTBOMO10718	0.019	-5.71124	0.00733718	0.0355141	yes	down	0	18.69	6.24	0.08	0.18	0.08	8.31	0.113333
KWMTBOMO11325	0.148	-2.75939	0.00753627	0.0362796	yes	down	0.42	0.07	0.37	0.04	0.04	0.06	0.286667	0.0466667
KWMTBOMO06780	2.064	1.04557	0.0075761	0.0364333	yes	up	4.71	3.87	3.28	11.56	11.24	4.38	3.95333	9.06
KWMTBOMO01715	0.376	-1.41021	0.0078463	0.0374202	yes	down	0.67	0.69	0.48	0.2	0.17	0.4	0.613333	0.256667
KWMTBOMO07552	0.382	-1.38682	0.00785727	0.0374531	yes	down	2.91	2.93	3.4	0.74	2.84	1.09	3.08	1.55667
KWMTBOMO04311	0.472	-1.08305	0.00805072	0.0382436	yes	down	1.93	1.75	1.4	0.98	0.55	1.24	1.69333	0.923333
KWMTBOMO06661	2.009	1.0062	0.00821716	0.038947	yes	up	6.98	4.58	2.77	11.64	12.47	7.96	4.77667	10.69
KWMTBOMO05407	6.367	2.6706	0.00824477	0.0390176	yes	up	0.09	0.1	0.1	1.81	0.08	0.12	0.0966667	0.67
KWMTBOMO13774	0.381	-1.39249	0.00829034	0.039193	yes	down	3.27	2.24	3.89	1.02	1.81	1.23	3.13333	1.35333
KWMTBOMO15089	0.477	-1.06686	0.00839675	0.0394934	yes	down	1.3	1.36	1.15	0.45	0.59	1	1.27	0.68
KWMTBOMO13135	0.438	-1.19263	0.00844293	0.0396861	yes	down	1362.51	952.84	937.22	860.53	313.05	441.03	1084.19	538.203
KWMTBOMO10645	0.007	-7.06941	0.00880535	0.0409553	yes	down	0	78.95	33.53	0	0.61	0.39	37.4933	0.333333
KWMTBOMO04384	0.116	-3.11336	0.00885202	0.0411516	yes	down	0.86	2.9	1.66	0.59	0	0.14	1.80667	0.243333
KWMTBOMO11456	0.499	-1.00271	0.00893663	0.0413779	yes	down	3.35	1.8	2.26	1.97	1.74	0.66	2.47	1.45667
KWMTBOMO05351	0.19	-2.39405	0.00896586	0.0414636	yes	down	0.39	0.26	0.29	0.08	0.08	0.05	0.313333	0.07
KWMTBOMO07280	0.313	-1.67355	0.00900596	0.0415736	yes	down	1.03	6.09	2.9	1.55	2.74	1.6	3.34	1.96333
KWMTBOMO15712	2.223	1.15245	0.00906554	0.04176	yes	up	82.28	59.79	46.95	238.42	135.29	93.02	63.0067	155.577
KWMTBOMO10818	2.44	1.28705	0.00921034	0.0423262	yes	up	27.12	19.46	21.64	26.85	58.3	25.5	22.74	36.8833
KWMTBOMO03995	2.085	1.05993	0.00922587	0.0423554	yes	up	0.6	0.33	0.31	0.89	1.03	0.9	0.413333	0.94
KWMTBOMO16456	3.279	1.71328	0.00938971	0.042979	yes	up	0.59	0.57	0.48	4.39	0.81	0.79	0.546667	1.99667
KWMTBOMO07248	0.46	-1.11885	0.00942036	0.0430979	yes	down	1.12	0.75	1.49	0.56	0.31	0.91	1.12	0.593333
KWMTBOMO07532	0.247	-2.01534	0.00953436	0.0435546	yes	down	0.3	0.29	0.43	0.12	0.11	0.06	0.34	0.0966667
KWMTBOMO03542	0.328	-1.60654	0.0095632	0.0436256	yes	down	2.69	1.64	1.92	0.6	1.71	0.38	2.08333	0.896667
KWMTBOMO10600	9.43	3.2372	0.00957601	0.0436582	yes	up	0.05	0.32	0.04	2.19	0.05	0.77	0.136667	1.00333
KWMTBOMO06493	3.595	1.846	0.00958557	0.0436802	yes	up	0.2	4.78	1.47	10.82	9.35	7.49	2.15	9.22
KWMTBOMO00569	0.203	-2.29796	0.00963665	0.043848	yes	down	0.55	0.29	0.72	0	0.09	0.26	0.52	0.116667
KWMTBOMO10654	0.204	-2.29048	0.00971925	0.0441366	yes	down	0.1	4.36	1.96	0.23	0.24	0.35	2.14	0.273333
KWMTBOMO01106	2.153	1.1065	0.00978411	0.0443874	yes	up	1.47	0.74	0.74	3.54	1.74	1.7	0.983333	2.32667
KWMTBOMO00792	2.15	1.10432	0.00979623	0.0444205	yes	up	1.94	1.37	0.59	3.4	3.24	2.61	1.3	3.08333
KWMTBOMO10631	7.291	2.8661	0.00981293	0.0444525	yes	up	0.02	0.04	0.32	2.79	0.13	0.29	0.126667	1.07
KWMTBOMO04887	0.181	-2.46887	0.00988052	0.0446722	yes	down	0.19	0.66	1.3	0.27	0.08	0.11	0.716667	0.153333
KWMTBOMO09815	2.372	1.24583	0.0100034	0.0450778	yes	up	4.32	3.92	2.26	14.35	7.71	6.07	3.5	9.37667
KWMTBOMO03274	8.363	3.06399	0.0100284	0.0451219	yes	up	0	0	1.98	12.78	2.13	4.93	0.66	6.61333
KWMTBOMO10651	0.001	-10.0386	0.0101923	0.0456487	yes	down	0	13.72	18.3	0	0	0	10.6733	0
KWMTBOMO12346	2.497	1.32032	0.0103132	0.0461066	yes	up	0.56	1.25	0.63	1.96	2.43	2.61	0.813333	2.33333
KWMTBOMO10376	4.325	2.11276	0.0106934	0.0474623	yes	up	7.93	4.76	8.36	32.1	13.65	8.91	7.01667	18.22
KWMTBOMO15636	0.293	-1.77045	0.0107722	0.0477416	yes	down	0.71	0.43	0.79	0.08	0.21	0.35	0.643333	0.213333
KWMTBOMO12438	3.039	1.60345	0.0109186	0.0482744	yes	up	0.57	0.4	0.3	1.56	1.18	1.54	0.423333	1.42667
KWMTBOMO08998	5.403	2.4338	0.0110289	0.048739	yes	up	0.04	0.1	0.14	0.54	0.36	0.73	0.0933333	0.543333
KWMTBOMO09268	0.006	-7.46914	0.0112267	0.0494467	yes	down	0	9.97	2.92	0	0.08	0	4.29667	0.0266667
KWMTBOMO15975	0.465	-1.10345	0.0112344	0.0494573	yes	down	1.08	1.57	1.13	0.42	0.9	0.69	1.26	0.67
KWMTBOMO07937	0.167	-2.58511	0.0112429	0.0494711	yes	down	0.21	0.16	0.2	0.03	0	0.07	0.19	0.0333333
KWMTBOMO16426	151.526	7.24342	0.011322	0.0497712	yes	up	0	0	1.49	1.16	10.07	252.61	0.496667	87.9467
KWMTBOMO15562	0.331	-1.59546	0.0113298	0.0497818	yes	down	171.93	74.17	120.55	5.04	81.14	31.25	122.217	39.1433

## Sheet: S3
ID	Metabolite	Metab ID	Significant	Regulate	KEGG Compound ID	Mode	CAS ID	M/Z	Retention time	Adducts	Formula	Fragmentation Score	Theoretical Fragmentation Score	Library ID	KEGG Compound First Category	KEGG Compound Second Category	KEGG Pathway ID	KEGG Pathway First Category	KEGG Pathway Second Category	HMDB Superclass	HMDB Class	HMDB Subclass	Fragmentation Score	Theoretical Fragmentation Score	KEGG Pathway Description	KEGG Pathway Description	VIP_pred_OPLS-DA	VIP_PLS-DA	FC(A/M)	P_value	FDR	A_mt_1	A_mt_2	A_mt_3	A_mt_4	A_mt_5	A_mt_6	M_mt_1	M_mt_2	M_mt_3	M_mt_4	M_mt_5	M_mt_6
pos_25	Pantothenic Acid	metab_23	yes	up	C00864	pos	79-83-4	220.117	3.37672	M+H, 2M+Na, 2M+K, M+H-H2O	C9H17NO5	90	-	HMDB0000210	Vitamins and Cofactors	Vitamins	map01100;map00770;map00410;map04977	Metabolism;Metabolism;Metabolism;Organismal Systems	Global and overview maps;Metabolism of cofactors and vitamins;Metabolism of other amino acids;Digestive system	Organic oxygen compounds	Organooxygen compounds	Alcohols and polyols	90	-	Metabolic pathways; Pantothenate and CoA biosynthesis; beta-Alanine metabolism; Vitamin digestion and absorption	Metabolic pathways; Pantothenate and CoA biosynthesis; beta-Alanine metabolism; Vitamin digestion and absorption	1.2822	1.2813	1.1828	1.65e-08	1.976e-07	3.0112	3.0668	3.0312	3.0849	3.143	3.103	2.6287	2.6813	2.5403	2.5738	2.6137	2.5515
pos_74	6-Gingerol	metab_72	yes	down	C10462	pos	-	277.179	7.13768	M+H-H2O, M+Na, M+H	C17H26O4	56.9	-	HMDB0005783	-	-	-	-	-	Benzenoids	Phenols	Methoxyphenols	56.9	-	-	-	1.0703	1.068	0.7744	3.138e-06	1.73e-05	1.1216	1.2061	1.2097	1.1689	1.1567	1.1811	1.4971	1.4789	1.4165	1.6575	1.5658	1.4812
pos_79	PG(18:3(9Z,12Z,15Z)/0:0)	metab_77	yes	down	-	pos	-	507.273	8.37462	M+H, M+Na, M+H-H2O	C24H43O9P	32.9	-	LMGP04050032	-	-	-	-	-	-	-	-	32.9	-	-	-	1.5762	1.5751	0.7382	5.737e-07	4.035e-06	2.0561	2.0223	2.2126	2.2706	1.8391	2.0025	2.7884	2.7672	2.8303	2.8608	2.7998	2.7511
pos_153	Corchorifatty acid F	metab_151	yes	up	-	pos	95341-44-9	346.259	5.94125	M+NH4, M+Na, M+H-2H2O	C18H32O5	-	80.4	HMDB0035919	-	-	-	-	-	Lipids and lipid-like molecules	Fatty Acyls	Lineolic acids and derivatives	-	80.4	-	-	1.6872	1.6872	1.6084	7.334e-07	4.973e-06	2.4613	2.2759	2.1969	2.1285	2.0473	2.2443	1.4397	1.4605	1.1779	1.4923	1.454	1.2777
pos_208	Lysinoalanine	metab_206	yes	up	-	pos	18810-04-3	198.123	0.676867	M+H-2H2O, M+CH3OH+H	C9H19N3O4	-	78.2	HMDB0029447	-	-	-	-	-	Organic acids and derivatives	Carboxylic acids and derivatives	Amino acids, peptides, and analogues	-	78.2	-	-	1.3223	1.3204	1.4803	2.106e-09	3.455e-08	1.5868	1.5538	1.4623	1.5409	1.5937	1.526	1.0932	1.0843	1.038	1.0309	1.0056	1.0033
pos_212	Thiamine monophosphate	metab_210	yes	up	C01081	pos	495-23-8	345.078	0.716033	M+H, M+K	C12H17N4O4PS	63.2	-	HMDB0002666	-	-	map00730;map01100	Metabolism;Metabolism	Metabolism of cofactors and vitamins;Global and overview maps	Organoheterocyclic compounds	Diazines	Pyrimidines and pyrimidine derivatives	63.2	-	Thiamine metabolism; Metabolic pathways	Thiamine metabolism; Metabolic pathways	1.6764	1.6719	1.5636	2.47e-07	1.908e-06	2.3963	2.0917	2.1397	2.2546	2.3221	2.4474	1.5772	1.4699	1.3912	1.5305	1.3675	1.3949
pos_258	Cytidine	metab_255	yes	down	C00475	pos	65-46-3	487.179	1.31083	M+H, 2M+H	C9H13N3O5	85.7	-	HMDB0000089	Nucleic acids	Nucleosides	map00240;map01100;map02010	Metabolism;Metabolism;Environmental Information Processing	Nucleotide metabolism;Global and overview maps;Membrane transport	Nucleosides, nucleotides, and analogues	Pyrimidine nucleosides	Not Available	85.7	-	Pyrimidine metabolism; Metabolic pathways; ABC transporters	Pyrimidine metabolism; Metabolic pathways; ABC transporters	1.092	1.0944	0.8724	1.082e-05	5.097e-05	2.5587	2.4884	2.3987	2.454	2.5165	2.5527	2.9709	2.9782	2.8463	2.8091	2.7748	2.7814
pos_313	Flavine mononucleotide (FMN)	metab_310	yes	up	-	pos	-	457.113	3.47472	M+H, M+Na	C17H21N4O9P	51.2	-	-	-	-	-	-	-	-	-	-	51.2	-	-	-	1.3499	1.3477	1.2388	1.011e-05	4.851e-05	2.8184	2.7034	2.9676	2.8327	3.0271	2.8934	2.0895	2.3914	2.333	2.4312	2.3211	2.3567
pos_376	Astringin	metab_373	yes	down	C10245	pos	-	407.134	3.9497	M+H, M+Na	C20H22O9	40.5	-	LMPK13090007	-	-	-	-	-	-	-	-	40.5	-	-	-	1.8745	1.8752	0.6355	1.229e-09	2.269e-08	1.7901	1.7887	1.6012	1.7301	1.7552	1.9022	2.8351	2.8149	2.8211	2.6837	2.7634	2.7081
pos_421	(E)-5,8-Megastigmadien-4-one	metab_418	yes	up	-	pos	67401-26-7	175.148	4.40383	M+H-H2O, M+H	C13H20O	-	91.9	HMDB0034671	-	-	-	-	-	Organic oxygen compounds	Organooxygen compounds	Carbonyl compounds	-	91.9	-	-	1.7022	1.7024	1.9924	8.837e-09	1.151e-07	1.766	1.6841	1.7125	1.6327	1.5517	1.7333	0.7132	0.7725	0.8842	0.8498	0.969	0.8707
pos_422	Apigetrin	metab_419	yes	up	C04608	pos	-	433.114	4.42317	M+H, M+Na	C21H20O10	83	-	HMDB0037340;MJDBOTE0000274	-	-	-	-	-	Phenylpropanoids and polyketides	Flavonoids	Flavonoid glycosides	83	-	-	-	2.3895	2.3874	2.0253	4.763e-13	3.517e-11	3.3039	3.2255	3.1322	3.2028	3.1344	3.2267	1.6056	1.5951	1.6042	1.6495	1.4946	1.541
pos_496	3,4,5-trihydroxy-6-{[5-hydroxy-4-(3-methylbut-2-en-1-yl)-8,17-dioxatetracyclo[8.7.0.0?,?.0??,??]heptadeca-2(7),3,5,11(16),12,14-hexaen-14-yl]oxy}oxane-2-carboxylic acid	metab_493	yes	down	-	pos	-	501.176	6.33657	M+H, M+Na	C26H28O10	-	42.2	HMDB0133809	-	-	-	-	-	Phenylpropanoids and polyketides	Isoflavonoids	Furanoisoflavonoids	-	42.2	-	-	2.5392	2.5389	0.0341	6.398e-11	1.809e-09	0.1144	0.0065	0.0018	0.1388	0.1269	0.002	2.1223	1.7151	2.0126	1.8918	1.8682	1.8331
pos_512	3beta-3-Hydroxy-18-lupen-21-one	metab_509	yes	up	-	pos	29367-66-6	441.374	6.67072	M+H-H2O, M+H	C30H48O2	-	37.5	HMDB0035355	-	-	-	-	-	Lipids and lipid-like molecules	Prenol lipids	Triterpenoids	-	37.5	-	-	2.7671	2.7661	104.296	1.171e-10	3.037e-09	2.5054	2.2987	2.2067	2.019	1.9577	2.2685	0.0239	0.0234	0.0209	0.0205	0.0193	0.0191
pos_550	LysoPE(16:1(9Z)/0:0)	metab_547	yes	up	-	pos	-	452.278	7.97498	M+H, M+Na	C21H42NO7P	84.2	-	HMDB0011504	-	-	-	-	-	Lipids and lipid-like molecules	Glycerophospholipids	Glycerophosphoethanolamines	84.2	-	-	-	1.6025	1.5975	1.5983	0.001836	0.005386	2.3915	2.6289	2.3856	2.473	2.4406	2.2183	1.7143	1.9036	2.0471	1.034	0.7492	1.6501
pos_566	MG(0:0/20:3(5Z,8Z,11Z)/0:0)	metab_563	yes	down	-	pos	-	403.282	8.86593	M+H-H2O, M+Na	C23H40O4	-	36.6	HMDB0011546	-	-	-	-	-	Lipids and lipid-like molecules	Endocannabinoids	Not Available	-	36.6	-	-	2.5313	2.5294	0.0337	8.777e-09	1.151e-07	0.3012	0.0167	0.0159	0.0164	0.0182	0.0177	1.5948	1.8275	1.7057	2.0855	2.1509	2.1039
pos_616	Glutaminylvaline	metab_613	yes	up	-	pos	31189-73-8	263.171	0.90235	M+NH4	C10H19N3O4	-	71.2	HMDB0028810	-	-	-	-	-	Organic acids and derivatives	Carboxylic acids and derivatives	Amino acids, peptides, and analogues	-	71.2	-	-	1.0297	1.0293	1.3209	2.993e-06	1.671e-05	1.3583	1.336	1.2968	1.3046	1.2005	1.3517	0.9396	1.0852	0.968	0.9242	0.9967	1.0277
pos_617	D-Pipecolic acid	metab_614	yes	down	-	pos	1723-00-8	130.086	0.94585	M+H	C6H11NO2	89.6	-	HMDB0005960	-	-	-	-	-	Organic acids and derivatives	Carboxylic acids and derivatives	Amino acids, peptides, and analogues	89.6	-	-	-	1.3205	1.3214	0.8168	1.099e-06	6.923e-06	2.2701	2.3026	2.3074	2.3638	2.2805	2.362	2.9676	2.9532	2.7531	2.8802	2.7266	2.7153
pos_632	2-(acetylamino)-1,5-anhydro-2-deoxy-3-O-b-D-galactopyranosyl-D-arabino-Hex-1-enitol	metab_629	yes	up	-	pos	868264-15-7	330.118	1.72072	M+H-2H2O	C14H23NO10	-	96.4	HMDB0002278	-	-	-	-	-	Organic oxygen compounds	Organooxygen compounds	Carbohydrates and carbohydrate conjugates	-	96.4	-	-	1.196	1.2002	1.6289	0.00489	0.01264	1.4637	1.5535	1.3382	1.1409	1.1924	1.7619	0.8823	0.9292	0.3193	1.104	0.8511	1.1004
pos_636	6-({3-[(1E)-but-1-en-1-yl]-5-hydroxy-1-oxo-1H-isochromen-6-yl}oxy)-3,4,5-trihydroxyoxane-2-carboxylic acid	metab_632	yes	up	-	pos	-	426.138	1.9824	M+NH4	C19H20O10	-	90.8	HMDB0130052	-	-	-	-	-	Organic oxygen compounds	Organooxygen compounds	Carbohydrates and carbohydrate conjugates	-	90.8	-	-	1.7324	1.7326	2.1995	1.582e-05	7.125e-05	1.9809	1.734	1.5452	1.6983	1.3991	1.7761	0.7224	1.0074	0.4081	0.6874	0.8846	0.8977
pos_651	Leonuriside A	metab_647	yes	up	-	pos	121748-12-7	315.109	3.36705	M+H-H2O	C14H20O9	-	30.3	HMDB0031721	-	-	-	-	-	Organic oxygen compounds	Organooxygen compounds	Carbohydrates and carbohydrate conjugates	-	30.3	-	-	1.2702	1.2683	1.2624	1.285e-05	5.911e-05	2.2488	2.4126	2.3039	2.3995	2.5263	2.3129	1.9525	1.9741	1.8234	2.0013	1.7716	1.7294
pos_659	2-{[hydroxy(6-hydroxy-7-methoxy-2H-1,3-benzodioxol-5-yl)methylidene]amino}acetic acid	metab_655	yes	down	-	pos	-	602.119	3.39605	2M+ACN+Na	C11H11NO7	-	33.6	HMDB0128732	-	-	-	-	-	Organic acids and derivatives	Carboxylic acids and derivatives	Amino acids, peptides, and analogues	-	33.6	-	-	1.104	1.1053	0.8444	2.212e-05	9.576e-05	1.947	2.0569	1.9421	2.1581	2.0609	2.11	2.5444	2.4472	2.3583	2.504	2.3389	2.3438
pos_672	2-amino-4-({1-[(carboxymethyl)-C-hydroxycarbonimidoyl]-2-{[1-(6,7-dimethoxy-2H-1,3-benzodioxol-5-yl)-3-oxopropyl]sulfanyl}ethyl}-C-hydroxycarbonimidoyl)butanoic acid	metab_668	yes	down	-	pos	-	566.143	3.49355	M+Na	C22H29N3O11S	-	30.5	HMDB0128686	-	-	-	-	-	Organic acids and derivatives	Carboxylic acids and derivatives	Amino acids, peptides, and analogues	-	30.5	-	-	1.6525	1.6564	0.424	1.838e-05	8.168e-05	0.6958	0.5314	0.3459	0.8711	0.7113	0.5717	1.6479	1.7378	1.2291	1.5262	1.3256	1.3223
pos_682	8-Hydroxyondansetron sulfate	metab_678	yes	down	-	pos	-	390.112	3.85453	M+H	C18H19N3O5S	38.2	-	-	-	-	-	-	-	-	-	-	38.2	-	-	-	1.1299	1.1311	0.7301	0.002967	0.008081	0.8846	1.195	1.2362	1.3125	1.5347	1.4349	2.0079	1.9288	1.6778	1.6176	1.6337	1.5392
pos_689	O-6-deoxy-a-L-galactopyranosyl-(1->2)-O-b-D-galactopyranosyl-(1->4)-2-(acetylamino)-1,5-anhydro-2-deoxy-D-arabino-Hex-1-enitol	metab_685	yes	down	-	pos	868264-22-6	550.15	3.92118	M+K	C20H33NO14	-	80	HMDB0002276	-	-	-	-	-	Organic oxygen compounds	Organooxygen compounds	Carbohydrates and carbohydrate conjugates	-	80	-	-	1.2398	1.2416	0.7572	0.0008304	0.002615	1.9041	1.7749	1.45	1.6814	1.5598	1.5148	2.2591	2.5179	1.8998	2.1982	2.0102	2.1621
pos_694	(9Z,11R,12S,13S,15Z)-12,13-Epoxy-11-hydroxy-9,15-octadecadienoic acid	metab_690	yes	down	-	pos	106034-49-5	328.248	3.97902	M+NH4	C18H30O4	-	38.8	HMDB0033505	-	-	-	-	-	Lipids and lipid-like molecules	Fatty Acyls	Fatty acids and conjugates	-	38.8	-	-	1.7246	1.7234	0.6004	2.681e-07	2.036e-06	1.4611	1.5007	1.1874	1.1902	1.232	1.2887	2.3376	2.2793	2.0593	2.1993	2.1213	2.0946
pos_701	N-Propyl gallate	metab_697	yes	up	C11155	pos	-	213.075	4.2275	M+H	C10H12O5	64	-	HMDB0033835	-	-	-	-	-	Benzenoids	Benzene and substituted derivatives	Benzoic acids and derivatives	64	-	-	-	2.8115	2.8102	564.901	2.641e-14	2.7e-12	2.259	2.3018	2.1709	2.2441	2.1408	2.3828	0.0045	0.0044	0.0039	0.0039	0.0036	0.0036
pos_703	Auxin a	metab_699	yes	down	-	pos	-	346.259	4.29533	M+NH4	C18H32O5	-	48.1	HMDB0038483	-	-	-	-	-	Lipids and lipid-like molecules	Prenol lipids	Monoterpenoids	-	48.1	-	-	1.0852	1.086	0.7629	0.0005315	0.001731	1.5448	1.3191	1.1608	1.2381	1.0609	1.3184	1.837	1.7146	1.586	1.6001	1.5798	1.7018
pos_727	Icariside B8	metab_723	yes	up	-	pos	126176-78-1	371.207	4.57615	M+H-H2O	C19H32O8	-	37.9	HMDB0036846	-	-	-	-	-	Lipids and lipid-like molecules	Prenol lipids	Terpene glycosides	-	37.9	-	-	1.8279	1.8264	1.624	6.499e-10	1.27e-08	2.5996	2.5184	2.4639	2.4412	2.3868	2.52	1.5826	1.6417	1.5108	1.5121	1.5132	1.4292
pos_771	8(R)-Hydroperoxylinoleic acid	metab_767	yes	up	C14831	pos	143343-95-7	330.264	6.21423	M+NH4	C18H32O4	-	31.1	HMDB0004706	-	-	map00591	Metabolism	Lipid metabolism	Lipids and lipid-like molecules	Fatty Acyls	Lineolic acids and derivatives	-	31.1	Linoleic acid metabolism	Linoleic acid metabolism	1.7772	1.7749	1.9002	2.524e-10	5.884e-09	1.8802	1.8764	1.8056	1.9307	1.9406	1.9904	1.0713	1.0309	1.0058	1.0313	0.9804	0.8927
pos_798	19-Norandrosterone	metab_794	yes	up	-	pos	1225-01-0	277.216	6.84253	M+H	C18H28O2	-	90.4	HMDB0005886;LMST02010042;HMDB0002697	-	-	-	-	-	Lipids and lipid-like molecules	Steroids and steroid derivatives	Estrane steroids	-	90.4	-	-	2.0716	2.0723	7.7129	2.889e-10	6.467e-09	1.4993	1.4568	1.4114	1.4093	1.3603	1.3403	0.2026	0.055	0.2493	0.0752	0.3414	0.1757
pos_807	Isopersin	metab_802	yes	down	-	pos	-	422.327	7.12318	M+ACN+H	C23H40O4	-	89.1	HMDB0032735;LMFA05000670	-	-	-	-	-	Lipids and lipid-like molecules	Fatty Acyls	Fatty alcohols	-	89.1	-	-	2.0752	2.0743	0.1711	5.179e-08	4.952e-07	0.5132	0.2094	0.2102	0.2766	0.1193	0.2217	1.7932	1.4139	1.4808	1.3711	1.6135	1.385
pos_826	PE(18:3/0:0)	metab_821	yes	down	-	pos	-	476.278	7.90115	M+H	C23H42NO7P	62.5	-	-	-	-	-	-	-	-	-	-	62.5	-	-	-	1.156	1.1533	0.9025	1.551e-06	9.35e-06	3.6901	3.7021	3.6712	3.6558	3.6481	3.6306	3.953	3.9516	4.0767	4.0852	4.1808	4.1275
pos_833	1-(8Z,11Z,14Z-eicosatrienoyl)-sn-glycero-3-phosphocholine	metab_828	yes	down	-	pos	-	546.357	8.22263	M+H	C28H52NO7P	32.9	-	-	-	-	-	-	-	-	-	-	32.9	-	-	-	2.6599	2.6571	0.2199	2.237e-09	3.582e-08	0.556	0.5878	0.6961	0.6665	0.1861	0.7411	2.4082	2.459	2.5724	2.669	2.743	2.7638
pos_974	Hecogenin	metab_968	yes	down	C08902	pos	-	431.314	9.3559	M+H	C27H42O4	35.7	-	HMDB0038824;LMST01080014	-	-	-	-	-	Phenylpropanoids and polyketides	Flavonoids	Flavonoid glycosides	35.7	-	-	-	2.7551	2.753	0.0534	4.396e-13	3.437e-11	0.1446	0.2081	0.0887	0.0909	0.1003	0.0979	2.3462	2.2209	2.1566	2.4078	2.3494	2.194
pos_998	LysoPE(0:0/20:2(11Z,14Z))	metab_992	yes	down	-	pos	-	488.314	8.58128	M+H-H2O	C25H48NO7P	-	65.6	HMDB0011483	-	-	-	-	-	Lipids and lipid-like molecules	Glycerophospholipids	Glycerophosphoethanolamines	-	65.6	-	-	1.0312	1.0333	0.7502	0.001195	0.003642	1.0968	1.1112	1.0918	1.1027	1.1467	1.1357	1.7755	1.6787	1.4977	1.3045	1.345	1.3114
pos_1006	(+/-)5(6)-EET methyl ester	metab_1000	yes	down	-	pos	-	335.258	8.38395	M+H	C21H34O3	33.3	-	-	-	-	-	-	-	-	-	-	33.3	-	-	-	1.2343	1.2336	0.7924	0.0001631	0.0005781	1.9046	1.8226	1.9434	2.119	1.5251	1.9556	2.3834	2.3041	2.3689	2.426	2.4313	2.3055
pos_1008	1-(11Z,14Z-eicosadienoyl)-glycero-3-phosphate	metab_1002	yes	down	-	pos	-	504.309	8.37462	M+ACN+H	C23H43O7P	-	97.9	HMDB0062303;HMDB0114758;LMGP10050027	-	-	-	-	-	Lipids and lipid-like molecules	Glycerophospholipids	Glycerophosphates	-	97.9	-	-	2.452	2.4507	0.0617	4.938e-12	2.344e-10	0.0125	0.1556	0.1366	0.0666	0.2903	0.0138	1.8045	1.8414	1.8199	1.8601	1.7564	1.8655
pos_1016	LysoPC(16:1(9Z)/0:0)	metab_1010	yes	up	C04230	pos	76790-27-7	494.325	7.99332	M+H	C24H48NO7P	-	59.5	HMDB0010383	Lipids	Phospholipids	map00564;map05231	Metabolism;Human Diseases	Lipid metabolism;Cancer: overview	Lipids and lipid-like molecules	Glycerophospholipids	Glycerophosphocholines	-	59.5	Glycerophospholipid metabolism; Choline metabolism in cancer	Glycerophospholipid metabolism; Choline metabolism in cancer	1.6655	1.6651	1.3517	1.891e-07	1.514e-06	3.1858	3.1272	3.2607	3.1763	3.0626	2.9159	2.263	2.3501	2.3183	2.3115	2.15	2.4633
pos_1039	LysoSM(d18:1)	metab_1033	yes	down	C03640	pos	1670-26-4	504.309	7.40317	M+K	C23H50N2O5P+	-	66.1	HMDB0006482	-	-	map00600	Metabolism	Lipid metabolism	Lipids and lipid-like molecules	Sphingolipids	Phosphosphingolipids	-	66.1	Sphingolipid metabolism	Sphingolipid metabolism	1.7258	1.7213	0.5458	2.815e-05	0.0001195	1.2903	1.0626	1.409	1.2176	0.7143	0.9231	1.8132	1.8651	1.9229	2.1108	2.1772	2.2382
pos_1042	Heptadecanoyl carnitine	metab_1036	yes	up	-	pos	106182-29-0	455.385	7.30852	M+ACN+H	C24H47NO4	-	94	LMFA07070067;HMDB0006210	-	-	-	-	-	Lipids and lipid-like molecules	Fatty Acyls	Fatty acid esters	-	94	-	-	2.2827	2.2813	8.0294	1.45e-13	1.285e-11	1.675	1.6914	1.6618	1.6094	1.7519	1.759	0.2155	0.2117	0.1928	0.2836	0.1803	0.1795
pos_1046	Rigin	metab_1040	yes	down	-	pos	77727-17-4	501.212	7.23702	M+2Na-H	C18H32N8O6	-	92.6	HMDB0005771	-	-	-	-	-	Organic acids and derivatives	Carboxylic acids and derivatives	Amino acids, peptides, and analogues	-	92.6	-	-	1.7389	1.737	0.4009	2.314e-06	1.314e-05	0.8128	0.7985	0.6131	0.3915	0.3306	0.6761	1.6119	1.6573	1.4074	1.4983	1.472	1.3896
pos_1053	L-Palmitoylcarnitine	metab_1047	yes	down	C02990	pos	2364-67-2	364.321	7.12817	M+H-2H2O	C23H45NO4	-	33.7	HMDB0000222;LMFA07070004;LMFA07070079	-	-	map01212;map00071	Metabolism;Metabolism	Global and overview maps;Lipid metabolism	Lipids and lipid-like molecules	Fatty Acyls	Fatty acid esters	-	33.7	Fatty acid metabolism; Fatty acid degradation	Fatty acid metabolism; Fatty acid degradation	1.2735	1.2725	0.8069	1.247e-05	5.775e-05	1.9204	2	2.118	1.9796	2.1658	2.1989	2.563	2.5892	2.3748	2.6929	2.5609	2.5699
pos_1088	Lucuminamide	metab_1082	yes	down	-	pos	-	487.197	6.32707	M+ACN+H	C19H27NO11	-	85.2	HMDB0031697	-	-	-	-	-	Organic oxygen compounds	Organooxygen compounds	Carbohydrates and carbohydrate conjugates	-	85.2	-	-	1.2911	1.2903	0.6628	7.528e-06	3.733e-05	1.0272	1.0893	0.9191	0.9068	1.0137	1.0049	1.6872	1.3176	1.554	1.5598	1.4614	1.4113
pos_1106	Shyobunyl acetate	metab_1100	yes	up	-	pos	-	282.242	5.91725	M+NH4	C17H28O2	-	59.1	HMDB0036153	-	-	-	-	-	Lipids and lipid-like molecules	Prenol lipids	Sesquiterpenoids	-	59.1	-	-	2.4734	2.4716	10.115	1.644e-11	6.424e-10	1.9119	1.9158	1.8853	1.9278	2.01	1.9562	0.0055	0.1552	0.3171	0.2662	0.2964	0.1075
pos_1133	11-Oxo-androsterone glucuronide	metab_1127	yes	down	-	pos	-	503.228	5.0398	M+Na	C25H36O9	-	87.7	LMST05010032;HMDB0010338	-	-	-	-	-	Lipids and lipid-like molecules	Glycerolipids	Diradylglycerols	-	87.7	-	-	1.4699	1.4688	0.588	6.336e-06	3.264e-05	1.1833	0.9871	0.9273	0.6885	0.8714	0.9309	1.7524	1.5382	1.5886	1.4662	1.5846	1.5755
pos_1134	2-Hydroxyestrone-1-S-glutathione	metab_1128	yes	down	-	pos	-	633.257	4.9633	M+ACN+H	C28H37N3O9S	-	94.6	HMDB0012623	-	-	-	-	-	Organic acids and derivatives	Carboxylic acids and derivatives	Amino acids, peptides, and analogues	-	94.6	-	-	1.3643	1.3632	0.5321	6.233e-05	0.0002436	0.6134	0.7915	0.7169	0.7201	0.8256	0.3299	1.3467	1.2453	1.3651	1.3061	1.2162	1.0306
pos_1145	Estriol	metab_1139	yes	down	C05141	pos	50-27-1	333.145	4.92497	M+2Na-H	C18H24O3	-	62.7	HMDB0000153;HMDB0000347	Steroids;Hormones and transmitters	18-Carbon atoms;Steroid hormones	map01100;map00140	Metabolism;Metabolism	Global and overview maps;Lipid metabolism	Lipids and lipid-like molecules	Steroids and steroid derivatives	Estrane steroids	-	62.7	Metabolic pathways; Steroid hormone biosynthesis	Metabolic pathways; Steroid hormone biosynthesis	1.1905	1.1913	0.7624	5.42e-05	0.0002163	1.2301	1.4219	1.5073	1.4251	1.5786	1.4221	1.9476	1.8523	2.0586	1.877	1.7631	1.7612
pos_1162	7b-Hydroxy-3-oxo-5b-cholanoic acid	metab_1155	yes	up	-	pos	77060-26-5	466.292	4.69298	M+ACN+Na	C25H38O4	-	87.5	HMDB0000541	-	-	-	-	-	Lipids and lipid-like molecules	Steroids and steroid derivatives	Bile acids, alcohols and derivatives	-	87.5	-	-	2.2763	2.275	31.4158	3.042e-08	3.208e-07	1.9174	1.5984	1.5415	1.4913	1.1637	1.5928	0.0555	0.0544	0.0487	0.0479	0.045	0.0448
pos_1176	9,10,13-TriHOME	metab_1169	yes	down	C14835	pos	29907-57-1	372.275	4.56633	M+ACN+H	C18H34O5	-	33	HMDB0004710	-	-	map00591	Metabolism	Lipid metabolism	Lipids and lipid-like molecules	Fatty Acyls	Fatty acids and conjugates	-	33	Linoleic acid metabolism	Linoleic acid metabolism	1.1519	1.1524	0.7993	7.434e-05	0.0002882	1.7498	1.711	1.6605	1.6892	1.5551	1.6717	2.2498	2.2908	1.9507	2.0897	1.9789	1.9983
pos_1187	2-Methylcitric acid	metab_1180	yes	up	-	pos	6061-96-7	430.118	4.34467	2M+NH4	C7H10O7	-	48.1	HMDB0000379	-	-	-	-	-	Organic acids and derivatives	Carboxylic acids and derivatives	Tricarboxylic acids and derivatives	-	48.1	-	-	2.4296	2.4285	20.3789	7.095e-14	6.735e-12	1.7219	1.7545	1.7611	1.7077	1.9044	1.7362	0.1088	0.0923	0.083	0.0817	0.077	0.0766
pos_1198	4-(3-Hydroxy-2-naphthyl)-2-oxobut-3-enoic acid	metab_1191	yes	down	C16210	pos	-	243.065	4.29533	M+H	C14H10O4	31.5	-	-	-	-	map01100	Metabolism	Global and overview maps	-	-	-	31.5	-	Metabolic pathways	Metabolic pathways	1.1901	1.1927	0.7933	4.751e-07	3.469e-06	1.6471	1.5791	1.4893	1.6172	1.6388	1.7026	2.0699	1.9929	2.0822	2.0553	1.9423	2.0472
pos_1216	IRIGENOL	metab_1209	yes	up	-	pos	-	319.045	4.12435	M+H	C15H10O8	43.8	-	-	-	-	-	-	-	-	-	-	43.8	-	-	-	1.1911	1.1891	1.6026	0.0003361	0.001134	1.3537	1.1681	1.2045	1.3257	1.0932	1.3075	0.9649	1.0092	0.6749	0.5008	0.7303	0.77
pos_1218	3-hydroxy-2-(2-hydroxypropan-2-yl)-6-(2-methylbut-3-en-2-yl)-2H,3H,7H-furo[3,2-g]chromen-7-one	metab_1211	yes	down	-	pos	-	331.154	4.10502	M+H	C19H22O5	-	48.4	HMDB0130295	-	-	-	-	-	Phenylpropanoids and polyketides	Coumarins and derivatives	Furanocoumarins	-	48.4	-	-	1.1694	1.1686	0.7484	7.439e-05	0.0002882	1.4325	1.3692	1.14	1.3041	1.1155	1.3463	1.8384	1.8026	1.5555	1.6588	1.7409	1.7038
pos_1221	4-(4-hydroxy-3-methylbut-2-en-1-yl)-3-methoxy-8,17-dioxatetracyclo[8.7.0.0?,?.0??,??]heptadeca-1(10),2(7),3,5,11(16),12,14-heptaene-5,14-diol	metab_1214	yes	up	-	pos	-	401.157	4.09552	M+CH3OH+H	C21H20O6	-	88.4	HMDB0134904	-	-	-	-	-	Phenylpropanoids and polyketides	Isoflavonoids	Furanoisoflavonoids	-	88.4	-	-	1.2796	1.2786	1.724	0.0002553	0.0008744	1.3819	1.3704	1.0435	1.3011	1.0995	1.4474	0.7577	0.9883	0.5301	0.5836	0.7105	0.8638
pos_1227	Cysteinyl-Phenylalanine	metab_1220	yes	down	-	pos	-	301.122	4.04668	M+CH3OH+H	C12H16N2O3S	-	67.4	HMDB0028782	-	-	-	-	-	Organic acids and derivatives	Carboxylic acids and derivatives	Amino acids, peptides, and analogues	-	67.4	-	-	1.0569	1.0571	0.753	9.663e-05	0.0003628	1.0547	1.1813	0.9785	0.944	1.1773	1.1539	1.4845	1.4479	1.5707	1.2984	1.4446	1.3781
pos_1232	Urothion	metab_1225	yes	down	-	pos	19295-31-9	358.067	4.01752	M+CH3OH+H	C11H11N5O3S2	-	54.3	HMDB0002377	-	-	-	-	-	Organoheterocyclic compounds	Pteridines and derivatives	Pterins and derivatives	-	54.3	-	-	1.4411	1.4421	0.7732	4.072e-05	0.000167	2.2029	2.2902	2.0268	2.0696	2.4119	2.2741	2.9736	3.0747	2.6318	2.9927	2.801	2.6961
pos_1237	6-[(E)-2-(4-hydroxyphenyl)ethenyl]benzene-1,2,4-triol	metab_1230	yes	down	-	pos	-	245.08	3.9497	M+H	C14H12O4	-	30.2	HMDB0128503	-	-	-	-	-	Phenylpropanoids and polyketides	Stilbenes	Not Available	-	30.2	-	-	2.1721	2.1718	0.0772	7.769e-12	3.331e-10	0.0303	0.1002	0.03	0.1123	0.2024	0.2001	1.5185	1.4876	1.4771	1.3902	1.4775	1.3942
pos_1242	Avenoleic acid	metab_1235	yes	down	-	pos	177931-23-6	314.269	3.92118	M+NH4	C18H32O3	-	45	HMDB0029978;LMFA02000054	-	-	-	-	-	Lipids and lipid-like molecules	Fatty Acyls	Lineolic acids and derivatives	-	45	-	-	1.5071	1.5065	0.4445	1.674e-05	7.489e-05	0.3276	0.7394	0.4873	0.5843	0.3943	0.8137	1.3657	1.3802	1.2288	1.2976	1.1406	1.1155
pos_1244	7-(3,4-dihydroxy-5-methoxyphenyl)-6,11-dihydroxy-3-(4-hydroxyphenyl)-2lambda?,8-dioxatricyclo[7.3.1.0?,??]trideca-1(13),2,4,6,9,11-hexaen-2-ylium	metab_1237	yes	down	-	pos	-	434.102	3.88303	M+H	C24H17O8+	-	45.5	HMDB0134833	-	-	-	-	-	Phenylpropanoids and polyketides	Flavonoids	O-methylated flavonoids	-	45.5	-	-	1.0953	1.0954	0.8447	9.497e-05	0.0003575	1.8331	2.109	2.0315	2.1126	2.1785	2.1969	2.5082	2.5465	2.4318	2.4792	2.4359	2.351
pos_1249	DHAP(10:0)	metab_1242	yes	down	-	pos	-	671.256	3.7892	2M+Na	C13H25O7P	-	100	HMDB0011675	-	-	-	-	-	Organic oxygen compounds	Organooxygen compounds	Carbonyl compounds	-	100	-	-	2.0354	2.0387	0.3225	2.418e-07	1.89e-06	0.5713	0.2438	0.4591	0.6647	0.8352	0.7065	1.8277	1.7333	1.711	2.0437	1.7657	1.7126
pos_1262	Beta-nicotinamide D-ribonucleotide	metab_1255	yes	down	C00455	pos	-	712.167	3.52188	2M+ACN+H	C11H16N2O8P+	-	90.6	HMDB0000229	-	-	map01100;map00760	Metabolism;Metabolism	Global and overview maps;Metabolism of cofactors and vitamins	Nucleosides, nucleotides, and analogues	Pyridine nucleotides	Nicotinamide nucleotides	-	90.6	Metabolic pathways; Nicotinate and nicotinamide metabolism	Metabolic pathways; Nicotinate and nicotinamide metabolism	1.2296	1.2316	0.7397	4.909e-05	0.0001977	1.483	1.4023	1.2065	1.2156	1.2876	1.5039	1.9721	1.876	1.8929	1.7609	1.7888	1.6609
pos_1264	DIMP	metab_1257	yes	down	C06196	pos	3393-18-8	333.059	3.52188	M+H	C10H13N4O7P	-	57.8	HMDB0006555	-	-	map00230	Metabolism	Nucleotide metabolism	Nucleosides, nucleotides, and analogues	Purine nucleotides	Purine deoxyribonucleotides	-	57.8	Purine metabolism	Purine metabolism	1.1496	1.1516	0.583	0.001262	0.00383	0.4692	0.4992	0.4573	0.8058	0.8911	0.7602	1.4114	1.1048	1.0259	1.0278	1.1576	0.9305
pos_1265	Chymosin preparation, escherichia coli k-12	metab_1258	yes	down	C05821	pos	9001-98-3	711.176	3.51255	M+ACN+H	C30H27N3O15	-	60.3	HMDB0032199	-	-	-	-	-	Organic acids and derivatives	Peptidomimetics	Depsipeptides	-	60.3	-	-	1.7068	1.7067	0.3901	1.666e-07	1.367e-06	0.4599	0.6093	0.4383	0.3607	0.7536	0.6481	1.4799	1.4397	1.4501	1.3331	1.3699	1.3121
pos_1268	Lysyl-Glutamate	metab_1261	yes	down	-	pos	-	339.166	3.49355	M+ACN+Na	C11H21N3O5	-	37.6	HMDB0028950	-	-	-	-	-	Organic acids and derivatives	Carboxylic acids and derivatives	Amino acids, peptides, and analogues	-	37.6	-	-	1.2025	1.2042	0.7615	8.011e-06	3.929e-05	1.3053	1.3128	1.3438	1.5185	1.5071	1.4413	1.7775	1.8479	1.744	1.9792	1.8206	1.8986
pos_1283	N-Jasmonoylisoleucine	metab_1276	yes	down	C18699	pos	120330-93-0	362.171	3.42538	M+K	C18H29NO4	-	82.3	HMDB0029391	-	-	-	-	-	Organic acids and derivatives	Carboxylic acids and derivatives	Amino acids, peptides, and analogues	-	82.3	-	-	1.2044	1.2049	0.6778	1.044e-05	4.939e-05	1.0086	0.8858	0.929	0.8651	0.9638	0.9356	1.4634	1.4378	1.209	1.5234	1.3522	1.257
pos_1288	Arginyl-Tryptophan	metab_1281	yes	up	-	pos	-	424.209	3.41555	M+ACN+Na	C17H24N6O3	-	38.9	HMDB0028720	-	-	-	-	-	Organic acids and derivatives	Carboxylic acids and derivatives	Amino acids, peptides, and analogues	-	38.9	-	-	1.1658	1.1652	1.262	4.213e-05	0.0001712	2.193	2.0814	2.0181	1.9737	1.9801	2.0338	1.7475	1.7204	1.508	1.6646	1.6669	1.4273
pos_1298	Isobutyryl carnitine	metab_1291	yes	down	-	pos	-	232.154	3.38622	M+H	C11H21NO4	58.9	-	-	-	-	-	-	-	-	-	-	58.9	-	-	-	1.8618	1.8608	0.2386	7.603e-08	6.845e-07	0.1303	0.3263	0.3547	0.1658	0.3023	0.6174	1.2802	1.4103	1.3169	1.3113	1.325	1.3058
pos_1301	Naproxen O-glucuronide	metab_1294	yes	up	-	pos	-	470.143	3.37672	M+ACN+Na	C20H22O9	-	90.1	HMDB0060923	-	-	-	-	-	Organic oxygen compounds	Organooxygen compounds	Carbohydrates and carbohydrate conjugates	-	90.1	-	-	1.1173	1.1153	1.2477	1.782e-06	1.052e-05	1.8496	1.8734	1.8281	1.924	1.8735	1.8662	1.6271	1.56	1.5253	1.4381	1.4227	1.4164
pos_1307	Maltulose	metab_1300	yes	down	C19633	pos	17606-72-3	343.125	3.36705	M+H	C12H22O11	35.4	-	HMDB0029919	Carbohydrates	Oligosaccharides	-	-	-	Lipids and lipid-like molecules	Fatty Acyls	Fatty acyl glycosides	35.4	-	-	-	1.9896	1.9918	0.1807	8.884e-08	7.666e-07	0.0965	0.0622	0.0586	0.504	0.3745	0.4355	1.4602	1.4482	1.3997	1.3579	1.4114	1.394
pos_1317	Betanin	metab_1310	yes	up	C08540	pos	7659-95-2	533.145	3.32872	M+H-H2O	C24H26N2O13	-	41	HMDB0029408	-	-	-	-	-	Lipids and lipid-like molecules	Prenol lipids	Sesquiterpenoids	-	41	-	-	1.057	1.0522	1.1976	0.002492	0.00693	2.6518	2.4417	2.3223	2.4929	2.2925	2.3787	2.174	2.3698	1.9203	2.0092	1.8277	1.8754
pos_1327	Isoleucyl-Threonine	metab_1320	yes	down	-	pos	-	274.176	3.01478	M+ACN+H	C10H20N2O4	-	30.4	HMDB0028917	-	-	-	-	-	Organic acids and derivatives	Carboxylic acids and derivatives	Amino acids, peptides, and analogues	-	30.4	-	-	2.6319	2.6305	0.1877	4.119e-11	1.335e-09	0.5845	0.4921	0.4551	0.2882	0.3064	0.6133	2.4307	2.4671	2.3124	2.5505	2.4824	2.3545
pos_1328	Zileuton O-glucuronide	metab_1321	yes	down	-	pos	-	377.084	2.8841	M+H-2H2O	C17H20N2O8S	-	91.5	HMDB0060914	-	-	-	-	-	Organic oxygen compounds	Organooxygen compounds	Carbohydrates and carbohydrate conjugates	-	91.5	-	-	1.374	1.3749	0.7199	5.909e-05	0.000233	1.7034	1.4159	1.4575	1.3677	1.7419	1.4727	1.905	2.2346	1.9769	2.1222	2.1792	2.3089
pos_1341	GDP-6-deoxy-D-mannose	metab_1334	yes	up	C03117	pos	-	590.092	1.72593	M+H	C16H25N5O15P2	47.8	-	HMDB0001499	-	-	map00520;map00051	Metabolism;Metabolism	Carbohydrate metabolism;Carbohydrate metabolism	Nucleosides, nucleotides, and analogues	Purine nucleotides	Purine nucleotide sugars	47.8	-	Amino sugar and nucleotide sugar metabolism; Fructose and mannose metabolism	Amino sugar and nucleotide sugar metabolism; Fructose and mannose metabolism	1.0082	1.0079	1.1874	2.628e-07	2.019e-06	1.8722	1.8133	1.8921	1.8976	1.9349	1.9174	1.6372	1.5642	1.5442	1.5656	1.6482	1.5788
pos_1362	Niacin (Nicotinic acid)	metab_1355	yes	up	-	pos	-	124.039	1.02572	M+H	C6H5NO2	77.9	-	-	-	-	-	-	-	-	-	-	77.9	-	-	-	1.2791	1.2777	1.2862	6.52e-06	3.333e-05	2.1276	2.1954	2.1111	2.3837	2.1882	2.3154	1.8545	1.8043	1.5965	1.7139	1.7099	1.6766
pos_1375	Acetylcarnitine	metab_1368	yes	down	C02571	pos	-	204.122	0.924017	M+H	C9H17NO4	52.8	-	LMFA07070060;HMDB0000201	-	-	map04931	Human Diseases	Endocrine and metabolic disease	Lipids and lipid-like molecules	Fatty Acyls	Fatty acid esters	52.8	-	Insulin resistance	Insulin resistance	1.4561	1.4537	0.7382	4.843e-08	4.698e-07	1.6859	1.7695	1.7867	1.7054	1.7926	1.6471	2.2939	2.4226	2.1981	2.4014	2.3703	2.3862
pos_1381	Cytarabine	metab_1374	yes	down	C02961	pos	147-94-4	487.179	0.90235	2M+H	C9H13N3O5	90.2	-	HMDB0015122;MJDBOTE0001406	-	-	-	-	-	Nucleosides, nucleotides, and analogues	Pyrimidine nucleosides	Not Available	90.2	-	-	-	1.5296	1.5328	0.5583	4.946e-06	2.598e-05	1.1019	0.9365	0.621	0.903	0.8933	0.9204	1.6317	1.8328	1.5216	1.585	1.5004	1.5565
pos_1384	4-Acetamido-2-aminobutanoic acid	metab_1376	yes	up	C06442	pos	1190-46-1	125.071	0.90235	M+H-2H2O	C6H12N2O3	-	60.9	HMDB0031411	-	-	map01100;map00260	Metabolism;Metabolism	Global and overview maps;Amino acid metabolism	Organic acids and derivatives	Carboxylic acids and derivatives	Amino acids, peptides, and analogues	-	60.9	Metabolic pathways; Glycine, serine and threonine metabolism	Metabolic pathways; Glycine, serine and threonine metabolism	1.0737	1.0716	1.3209	4.707e-05	0.0001901	1.6959	1.4443	1.3934	1.5017	1.3476	1.5078	1.1797	1.1532	1.0721	1.0746	1.1436	1.1097
pos_1389	2-(trimethylazaniumyl)acetate	metab_1381	yes	up	-	pos	-	235.165	0.880683	2M+H	C5H11NO2	94.2	-	;MJDBWX000002130	-	-	-	-	-	-	-	-	94.2	-	-	-	1.5414	1.5401	1.5694	1.308e-07	1.107e-06	1.8824	1.8749	1.809	1.9851	1.9207	1.9866	1.1058	1.3537	1.105	1.1686	1.2302	1.3373
pos_1400	Niazicin A	metab_1392	yes	up	-	pos	-	350.105	0.85935	M+H-2H2O	C17H23NO7S	-	91.6	HMDB0038952	-	-	-	-	-	Organic oxygen compounds	Organooxygen compounds	Carbohydrates and carbohydrate conjugates	-	91.6	-	-	1.1946	1.1937	1.411	2.829e-05	0.0001197	1.6022	1.5898	1.4583	1.4649	1.4879	1.4794	1.1808	1.0726	1.2689	0.8963	1.034	0.983
pos_1410	Lacto-N-biose I	metab_1402	yes	down	C06372	pos	50787-09-2	416.177	0.757017	M+CH3OH+H	C14H25NO11	-	47.4	HMDB0006575	Carbohydrates	Oligosaccharides	-	-	-	Organic oxygen compounds	Organooxygen compounds	Carbohydrates and carbohydrate conjugates	-	47.4	-	-	1.0911	1.0944	0.7132	0.00225	0.006322	1.0506	0.7149	1.1797	1.154	1.2078	1.1267	1.7509	1.6094	1.3482	1.5674	1.4985	1.2435
pos_1425	Gemcitabine diphosphate	metab_1417	yes	down	-	pos	-	441.037	0.72635	M+NH4	C9H13F2N3O10P2	-	65.8	HMDB0060639	-	-	-	-	-	Organic oxygen compounds	Organic oxoanionic compounds	Organic pyrophosphates	-	65.8	-	-	1.072	1.0692	0.8204	2.244e-05	9.653e-05	1.6299	1.6971	1.7327	1.5615	1.5973	1.4551	2.0536	1.967	1.9966	1.8764	1.9674	1.9278
pos_1426	Liquiritin	metab_1418	yes	up	C16989	pos	551-15-5	383.115	0.716033	M+H-2H2O	C21H22O9	-	54.3	LMPK12140021;HMDB0029520	-	-	-	-	-	Phenylpropanoids and polyketides	Flavonoids	Flavonoid glycosides	-	54.3	-	-	1.3187	1.3149	1.3357	1.555e-06	9.35e-06	2.0591	2.0155	1.9583	2.0236	2.1312	2.1037	1.458	1.4698	1.715	1.6206	1.4891	1.4494
pos_1486	Spermine	metab_1478	yes	up	C00750	pos	71-44-3	203.222	0.5912	M+H	C10H26N4	59.1	-	HMDB0001256	-	-	map01100;map00330;map00480;map04976;map00410	Metabolism;Metabolism;Metabolism;Organismal Systems;Metabolism	Global and overview maps;Amino acid metabolism;Metabolism of other amino acids;Digestive system;Metabolism of other amino acids	Organic nitrogen compounds	Organonitrogen compounds	Amines	59.1	-	Metabolic pathways; Arginine and proline metabolism; Glutathione metabolism; Bile secretion; beta-Alanine metabolism	Metabolic pathways; Arginine and proline metabolism; Glutathione metabolism; Bile secretion; beta-Alanine metabolism	1.1384	1.1344	1.3447	0.000579	0.001872	1.8769	1.6647	1.5601	1.6995	1.6166	1.7395	1.5544	1.3752	1.2586	1.1638	1.175	1.0287
neg_21	3-methoxy-4-[1-(3,4,5-trimethoxyphenyl)propan-2-yloxy]benzaldehyde	metab_1525	yes	down	-	neg	-	433.114	4.66977	M-H, M+K-2H, M+Cl, M+FA-H	C21H22O10	73.4	-	-	-	-	-	-	-	-	-	-	73.4	-	-	-	1.5473	1.5469	0.6708	7.339e-10	1.42e-08	1.8381	1.7663	1.6631	1.8493	1.7547	1.8877	2.762	2.6554	2.6812	2.6859	2.6456	2.6082
neg_63	Mascaroside	metab_1567	yes	down	C09132	neg	55465-97-9	523.22	3.80732	M+Cl, M+FA-H, M-H	C26H36O11	-	47	HMDB0035603	-	-	-	-	-	Organoheterocyclic compounds	Naphthofurans	Not Available	-	47	-	-	2.0102	2.0094	0.4134	2.589e-07	1.993e-06	1.4501	0.7564	0.9542	1.2576	0.7668	1.2325	2.6935	2.628	2.3999	2.6718	2.532	2.6038
neg_162	Caryoptosidic acid	metab_1666	yes	down	-	neg	220271-92-1	437.131	3.42215	M+Cl, M+FA-H, M+K-2H	C16H24O11	-	63.7	HMDB0034249	-	-	-	-	-	Lipids and lipid-like molecules	Prenol lipids	Terpene glycosides	-	63.7	-	-	1.0199	1.0197	0.8274	0.0002115	0.0006364	1.7467	2.176	2.0923	2.1076	2.2363	2.1278	2.5996	2.4952	2.6182	2.4652	2.4355	2.475
neg_290	5,6-Dihydro-5-fluorouracil	metab_1794	yes	up	C16630	neg	-	177.04	0.892817	M+K-2H, M+FA-H	C4H5FN2O2	-	59.4	HMDB0060402	-	-	map00983	Metabolism	Xenobiotics biodegradation and metabolism	Organoheterocyclic compounds	Diazines	Pyrimidines and pyrimidine derivatives	-	59.4	Drug metabolism - other enzymes	Drug metabolism - other enzymes	1.1534	1.1531	1.2243	7.269e-08	6.848e-07	2.663	2.6687	2.6534	2.7173	2.7363	2.8027	2.1436	2.3152	2.1354	2.2321	2.2095	2.228
neg_292	Precarthamin	metab_1796	yes	up	-	neg	102716-32-5	433.114	4.07243	M-H2O-H, M+FA-H	C21H24O11	-	66.7	HMDB0031967	-	-	-	-	-	Phenylpropanoids and polyketides	Flavonoids	Flavonoid glycosides	-	66.7	-	-	1.6817	1.6809	1.8115	1.607e-07	1.327e-06	2.4613	2.4107	2.2548	2.3472	2.3078	2.405	1.5769	1.2985	1.0593	1.4247	1.3326	1.1381
neg_293	Vanilloloside	metab_1797	yes	down	-	neg	74950-96-2	315.109	4.09073	M-H, M+FA-H	C14H20O8	-	72.8	HMDB0032013	-	-	-	-	-	Organic oxygen compounds	Organooxygen compounds	Carbohydrates and carbohydrate conjugates	-	72.8	-	-	1.1941	1.193	0.7848	1.081e-05	4.493e-05	1.9745	2.0471	1.9998	1.9749	2.0689	2.1007	2.7547	2.8014	2.4184	2.5837	2.4778	2.4681
neg_322	3,4,5-trihydroxy-6-[(6-hydroxy-4-methyl-2-oxo-2H-chromen-7-yl)oxy]oxane-2-carboxylic acid	metab_1825	yes	down	-	neg	-	367.068	4.73233	M-H, M+Na-2H	C16H16O10	-	46.9	HMDB0136768	-	-	-	-	-	Phenylpropanoids and polyketides	Coumarins and derivatives	Coumarin glycosides	-	46.9	-	-	2.1227	2.1215	0.2544	1.135e-06	6.754e-06	0.7806	0.1735	0.666	0.1666	1.0591	0.6608	2.2233	2.5359	1.9534	2.3562	2.415	2.298
neg_331	(E)-9-hydroxy-11-[3-hydroxy-5-(1-hydroxypropyl)oxolan-2-yl]undec-10-enoic acid	metab_1834	yes	up	-	neg	-	343.212	5.0957	M-H, M+K-2H	C18H32O6	32.6	-	-	-	-	-	-	-	-	-	-	32.6	-	-	-	1.2789	1.2787	1.2621	8.994e-07	5.473e-06	3.1428	2.9958	2.9887	2.9105	2.864	3.0379	2.3523	2.4252	2.1914	2.4616	2.4617	2.3221
neg_349	6-[({4,5-dihydroxy-6-methyl-3-[(3,4,5-trihydroxy-6-methyloxan-2-yl)oxy]oxan-2-yl}oxy)methyl]oxane-2,3,4,5-tetrol	metab_1852	yes	down	-	neg	-	517.173	5.63137	M+Cl, M+FA-H	C18H32O14	-	36.2	HMDB0127459	-	-	-	-	-	Organic oxygen compounds	Organooxygen compounds	Carbohydrates and carbohydrate conjugates	-	36.2	-	-	1.3309	1.3295	0.6987	7.499e-07	4.724e-06	1.7496	1.5151	1.57	1.4257	1.4485	1.6135	2.4076	2.1595	2.2309	2.1788	2.1771	2.1897
neg_354	5,6-Dihydroxyprostaglandin F1a	metab_1857	yes	up	C06475	neg	11000-26-3	433.244	5.74473	M+Cl, M+FA-H	C20H36O7	-	81.9	HMDB0012109	Lipids	Eicosanoids	-	-	-	Lipids and lipid-like molecules	Fatty Acyls	Eicosanoids	-	81.9	-	-	2.1642	2.1642	4.8017	4.489e-08	4.527e-07	2.2141	2.2501	2.1531	2.0899	2.1953	2.3172	0.7994	0.8416	0.2608	0.2607	0.3282	0.2623
neg_415	(+/-)13-HpODE	metab_1918	yes	up	-	neg	-	311.222	7.92423	M-H2O-H, M-H	C18H32O4	31	-	-	-	-	-	-	-	-	-	-	31	-	-	-	1.6666	1.6647	1.5431	1.126e-05	4.669e-05	2.9176	3.1167	3.0844	2.981	3.2087	3.1688	2.3665	2.0764	1.941	2.1015	2.0591	1.4291
neg_520	5-hydroxy-3,6,7-trimethoxy-2-(4-methoxyphenyl)chromen-4-one	metab_2023	yes	down	-	neg	-	435.13	4.08175	M+Cl, M+FA-H	C20H22O8	73.9	-	-	-	-	-	-	-	-	-	-	73.9	-	-	-	1.2773	1.277	0.7986	2.887e-07	2.168e-06	2.4431	2.4531	2.349	2.4895	2.4066	2.4629	3.2268	3.0797	3.0852	3.0501	2.9323	2.9131
neg_525	5-[(E)-2-[6-hydroxy-3-(3-hydroxyphenyl)-2-phenyl-2,3-dihydro-1-benzofuran-5-yl]ethenyl]benzene-1,3-diol	metab_2028	yes	down	-	neg	-	475.133	0.901633	M-H, M+K-2H	C28H22O5	-	81	HMDB0135818	-	-	-	-	-	Phenylpropanoids and polyketides	2-arylbenzofuran flavonoids	Not Available	-	81	-	-	1.8961	1.8948	0.3678	4.967e-07	3.323e-06	1.2746	0.6097	0.7786	0.5936	0.6193	0.8606	1.9766	2.3	2.193	2.0234	2.2799	2.1042
neg_647	6-(2-Hydroxyethoxy)-6-oxohexanoic acid	metab_2150	yes	down	-	neg	-	189.077	3.49117	M-H, M+Na-2H	C8H14O5	-	57.2	HMDB0061681	-	-	-	-	-	Lipids and lipid-like molecules	Fatty Acyls	Fatty acids and conjugates	-	57.2	-	-	1.2793	1.2793	0.6806	3.871e-07	2.717e-06	1.4309	1.3091	1.2258	1.3565	1.183	1.3851	1.9957	1.8975	2.0022	2.0236	1.8734	1.8022
neg_711	Pelargonidin 3-O-glucoside	metab_2214	yes	up	C12137	neg	-	453.079	3.82535	M-H, M+Na-2H	C21H20O10	47.4	-	HMDB0240551	-	-	map01100	Metabolism	Global and overview maps	Phenylpropanoids and polyketides	Flavonoids	Flavonoid glycosides	47.4	-	Metabolic pathways	Metabolic pathways	1.8203	1.8182	2.3313	1.377e-07	1.174e-06	2.2966	2.1964	2.0389	2.1184	2.1361	2.2269	1.0653	0.7363	1.0638	1.1648	0.9425	0.6098
neg_717	Ascladiol	metab_2220	yes	down	-	neg	32013-85-7	137.025	3.86177	M-H2O-H, 2M-H	C7H8O4	-	37.6	HMDB0029610	-	-	-	-	-	Organoheterocyclic compounds	Dihydrofurans	Furanones	-	37.6	-	-	1.0088	1.0083	0.8778	0.0001037	0.0003389	2.9439	2.9996	2.8781	3.0541	2.8993	3.1148	3.5461	3.5762	3.2645	3.4071	3.3064	3.2828
neg_790	L-Galacto-2-heptulose	metab_2293	yes	up	-	neg	-	209.066	0.747333	M-H	C7H14O7	-	60.5	HMDB0029901	-	-	-	-	-	Organic oxygen compounds	Organooxygen compounds	Carbohydrates and carbohydrate conjugates	-	60.5	-	-	1.0544	1.0549	1.2468	5.018e-06	2.348e-05	2.123	2.2302	2.0999	2.2102	2.1622	2.2093	1.8315	1.8651	1.7059	1.5731	1.6902	1.7866
neg_792	Casuarine 6-alpha-D-glucoside	metab_2295	yes	down	-	neg	186795-20-0	412.146	0.747333	M+FA-H	C14H25NO10	-	50.9	HMDB0031999	-	-	-	-	-	Organic oxygen compounds	Organooxygen compounds	Carbohydrates and carbohydrate conjugates	-	50.9	-	-	1.0967	1.0961	0.8355	3.459e-07	2.502e-06	2.295	2.3052	2.274	2.2884	2.2594	2.3836	2.8661	2.8197	2.6743	2.7775	2.734	2.651
neg_817	D-Glucarate	metab_2320	yes	up	C00818	neg	-	209.03	0.874683	M-H	C6H10O8	40.1	-	HMDB0000663	-	-	map01100;map00053	Metabolism;Metabolism	Global and overview maps;Carbohydrate metabolism	Organic oxygen compounds	Organooxygen compounds	Carbohydrates and carbohydrate conjugates	40.1	-	Metabolic pathways; Ascorbate and aldarate metabolism	Metabolic pathways; Ascorbate and aldarate metabolism	1.9327	1.9314	1.9645	2.76e-08	2.941e-07	2.802	2.7695	2.8214	2.8689	2.8293	2.8576	1.1275	1.348	1.7098	1.5838	1.2937	1.5679
neg_819	2-O-a-L-Fucopyranosyl-galactose	metab_2322	yes	down	-	neg	24656-24-4	363.069	0.874683	M+K-2H	C12H22O10	-	37.5	HMDB0006590	-	-	-	-	-	Lipids and lipid-like molecules	Fatty Acyls	Fatty acyl glycosides	-	37.5	-	-	1.2283	1.2266	0.7835	2.42e-05	9.151e-05	2.3086	2.005	2.0593	2.1413	2.1547	2.2725	2.8415	2.9694	2.5741	2.5579	2.7742	2.8007
neg_822	Cycloalliin	metab_2325	yes	up	-	neg	455-41-4	222.044	0.892817	M+FA-H	C6H11NO3S	-	50.8	HMDB0029417	-	-	-	-	-	Phenylpropanoids and polyketides	Flavonoids	Flavonoid glycosides	-	50.8	-	-	2.5788	2.5775	7.4799	2.383e-16	7.313e-14	2.7337	2.765	2.7407	2.8086	2.8647	2.8455	0.4076	0.3907	0.3668	0.3668	0.3559	0.3526
neg_840	UDP-glucose	metab_2343	yes	down	C00029	neg	-	565.05	1.06115	M-H	C15H24N2O17P2	59.4	-	HMDB0000286	Vitamins and Cofactors	Cofactors	map01100;map00561;map00520;map00040;map00524;map00053;map00052;map00240;map00500	Metabolism;Metabolism;Metabolism;Metabolism;Metabolism;Metabolism;Metabolism;Metabolism;Metabolism	Global and overview maps;Lipid metabolism;Carbohydrate metabolism;Carbohydrate metabolism;Biosynthesis of other secondary metabolites;Carbohydrate metabolism;Carbohydrate metabolism;Nucleotide metabolism;Carbohydrate metabolism	Nucleosides, nucleotides, and analogues	Pyrimidine nucleotides	Pyrimidine nucleotide sugars	59.4	-	Metabolic pathways; Glycerolipid metabolism; Amino sugar and nucleotide sugar metabolism; Pentose and glucuronate interconversions; Neomycin, kanamycin and gentamicin biosynthesis; Ascorbate and aldarate metabolism; Galactose metabolism; Pyrimidine metabolism; Starch and sucrose metabolism	Metabolic pathways; Glycerolipid metabolism; Amino sugar and nucleotide sugar metabolism; Pentose and glucuronate interconversions; Neomycin, kanamycin and gentamicin biosynthesis; Ascorbate and aldarate metabolism; Galactose metabolism; Pyrimidine metabolism; Starch and sucrose metabolism	1.4996	1.4989	0.4341	0.0001188	0.0003803	0.5187	1.0544	0.6146	0.3337	0.8405	0.8807	1.8992	1.3825	1.6392	1.9846	1.4615	1.4068
neg_906	3-Methyladipic acid	metab_2409	yes	down	-	neg	3058-01-03	205.071	3.3668	M+FA-H	C7H12O4	-	37.7	HMDB0000555	-	-	-	-	-	Lipids and lipid-like molecules	Fatty Acyls	Fatty acids and conjugates	-	37.7	-	-	1.5854	1.5848	0.5713	2.254e-06	1.22e-05	1.5625	1.1747	0.9356	1.1547	1.3816	1.4818	2.292	2.2664	2.2258	2.3286	2.1304	2.222
neg_910	Alpha-D-Xylopyranosyl-(1->6)-beta-D-glucopyranosyl-(1->4)-D-glucose	metab_2413	yes	down	-	neg	69637-98-5	473.153	3.3668	M-H	C17H30O15	-	52.3	HMDB0039705	-	-	-	-	-	Organic oxygen compounds	Organooxygen compounds	Carbohydrates and carbohydrate conjugates	-	52.3	-	-	1.9983	1.9977	0.0166	1.68e-12	1.128e-10	0.0244	0.0249	0.0235	0.0238	0.0257	0.025	1.472	1.5351	1.4923	1.6121	1.3799	1.398
neg_912	Doxorubicinol	metab_2415	yes	down	-	neg	54193-28-1	566.165	3.3668	M+Na-2H	C27H31NO11	-	37.8	HMDB0041884	-	-	-	-	-	Phenylpropanoids and polyketides	Anthracyclines	Not Available	-	37.8	-	-	1.2217	1.2214	0.6146	0.0001092	0.0003533	1.3289	0.7866	0.9758	0.8923	1.0078	0.8536	1.8512	1.4369	1.4924	1.6417	1.5943	1.4931
neg_931	Phenylalanyl-Arginine	metab_2434	yes	up	-	neg	-	366.176	3.41252	M+FA-H	C15H23N5O3	-	70.3	HMDB0028989	-	-	-	-	-	Organic acids and derivatives	Carboxylic acids and derivatives	Amino acids, peptides, and analogues	-	70.3	-	-	1.8862	1.8856	2.721	3.52e-09	5.56e-08	2.0451	2.1529	1.9494	2.1127	2.0868	2.1012	0.6666	0.9384	0.6133	0.9059	0.5988	0.8526
neg_934	2',3',4'-Trihydroxyacetophenone	metab_2437	yes	up	-	neg	-	167.035	3.42215	M-H	C8H8O4	30.5	-	-	-	-	-	-	-	-	-	-	30.5	-	-	-	1.9507	1.9497	3.5929	4.057e-08	4.15e-07	2.1128	2.1034	1.851	2.0861	1.676	1.9361	0.5443	0.4804	0.6488	0.7463	0.2871	0.5681
neg_969	2-amino-4-({1-[(carboxymethyl)-C-hydroxycarbonimidoyl]-2-{[5,9-dihydroxy-8,8-dimethyl-6-(2-methylpropanoyl)-2-oxo-4-phenyl-2H,8H,9H,10H-pyrano[2,3-h]chromen-10-yl]sulfanyl}ethyl}-C-hydroxycarbonimidoyl)butanoic acid	metab_2472	yes	down	-	neg	-	750.179	3.54667	M+K-2H	C34H39N3O12S	-	43	HMDB0126106	-	-	-	-	-	Organic acids and derivatives	Carboxylic acids and derivatives	Amino acids, peptides, and analogues	-	43	-	-	1.1923	1.1928	0.7331	5.296e-08	5.243e-07	1.3834	1.4033	1.4388	1.5239	1.5223	1.4637	1.974	2.0117	2.0928	1.985	1.9733	1.8806
neg_1004	Quercetin 3-O-(6''-acetyl-glucoside)	metab_2506	yes	down	-	neg	-	543.051	3.76273	M+K-2H	C23H22O13	-	97.2	HMDB0029271	-	-	-	-	-	Phenylpropanoids and polyketides	Flavonoids	Flavonoid glycosides	-	97.2	-	-	1.684	1.6837	0.3751	3.408e-05	0.0001249	0.6461	0.6542	0.8118	0.6376	0.664	0.6554	2.0247	1.116	2.1449	1.612	2.0467	1.9041
neg_1062	(4-methyl-2-oxochromen-7-yl) acetate	metab_2563	yes	up	-	neg	-	477.104	4.14573	M+FA-H	C21H20O10	72.2	-	-	-	-	-	-	-	-	-	-	72.2	-	-	-	1.5309	1.5306	1.5539	1.919e-08	2.181e-07	2.4647	2.4442	2.3721	2.4038	2.4218	2.5227	1.7089	1.4037	1.7144	1.5195	1.5002	1.5678
neg_1064	Glucosyl 6-hydroxy-2,6-dimethyl-2E,7-octadienoate	metab_2565	yes	down	-	neg	191548-38-6	345.155	4.1639	M-H	C16H26O8	-	33	HMDB0035822	-	-	-	-	-	Organic oxygen compounds	Organooxygen compounds	Carbohydrates and carbohydrate conjugates	-	33	-	-	1.0863	1.0847	0.7642	5.55e-05	0.0001942	1.6067	1.6159	1.592	1.4421	1.4282	1.5309	2.1469	2.2107	1.8124	2.0503	1.9059	1.9333
neg_1068	S-Cysteinosuccinic acid	metab_2569	yes	down	-	neg	34317-60-7	273.979	4.2093	M+K-2H	C7H11NO6S	-	61.8	HMDB0029418	-	-	-	-	-	Organic acids and derivatives	Carboxylic acids and derivatives	Amino acids, peptides, and analogues	-	61.8	-	-	1.9585	1.9577	0.2626	3.799e-07	2.684e-06	0.4422	0.5723	0.731	0.4352	0.4571	0.4499	2.0804	2.114	1.4533	2.2424	2.0194	1.8478
neg_1073	Acetaminophen	metab_2574	yes	up	C06804	neg	103-90-2	150.056	4.21822	M-H	C8H9NO2	-	82.8	HMDB0001859	-	-	map04976	Organismal Systems	Digestive system	Benzenoids	Phenols	1-hydroxy-2-unsubstituted benzenoids	-	82.8	Bile secretion	Bile secretion	1.2628	1.2616	1.4133	2.047e-05	7.893e-05	2.1604	2.2433	2.0956	2.1235	2.1172	2.1658	1.6512	1.7379	1.4311	1.681	1.4032	1.2293
neg_1074	Salicyluric acid	metab_2575	yes	up	C07588	neg	487-54-7	194.046	4.21822	M-H	C9H9NO4	69	-	HMDB0000840	-	-	-	-	-	Benzenoids	Benzene and substituted derivatives	Benzoic acids and derivatives	69	-	-	-	1.0998	1.0991	1.2151	9.554e-06	4.053e-05	2.7159	2.6523	2.5846	2.6837	2.6244	2.708	2.3495	2.3148	2.0574	2.2413	2.1366	2.041
neg_1093	N-Acetyl-DL-tryptophan	metab_2594	yes	down	-	neg	-	245.093	4.39878	M-H	C13H14N2O3	61.4	-	-	-	-	-	-	-	-	-	-	61.4	-	-	-	1.6324	1.6318	0.4822	2.195e-06	1.191e-05	1.2953	1.0861	0.6067	0.7709	1.1007	0.8372	1.9498	1.9859	1.9118	2.0554	1.9469	1.9672
neg_1106	3-Carboxy-1-hydroxypropylthiamine diphosphate	metab_2607	yes	up	C05381	neg	-	548.052	4.49753	M+Na-2H	C16H25N4O10P2S+	-	64.6	HMDB0006744	-	-	map00020	Metabolism	Carbohydrate metabolism	Organoheterocyclic compounds	Diazines	Pyrimidines and pyrimidine derivatives	-	64.6	Citrate cycle (TCA cycle)	Citrate cycle (TCA cycle)	2.2551	2.2539	4.7787	1.275e-09	2.361e-08	2.4162	2.4873	2.4603	2.3291	2.3011	2.1931	0.5056	0.5692	0.7784	0.3162	0.538	0.2618
neg_1110	Citronellyl beta-sophoroside	metab_2611	yes	down	-	neg	209681-41-4	479.25	4.55693	M-H	C22H40O11	-	91.3	HMDB0032839	-	-	-	-	-	Lipids and lipid-like molecules	Prenol lipids	Terpene glycosides	-	91.3	-	-	1.2402	1.2372	0.622	0.001407	0.003575	1.7261	1.2223	1.2419	0.6853	0.7606	1.1557	1.9054	1.8156	1.6664	1.8474	1.8219	1.8633
neg_1120	(E)-3-(4-methoxyphenyl)prop-2-enoic acid	metab_2621	yes	down	-	neg	-	435.129	4.64317	M-H	C21H24O10	33.4	-	-	-	-	-	-	-	-	-	-	33.4	-	-	-	1.4421	1.4407	0.4951	1.23e-06	7.239e-06	0.8634	0.9894	0.6468	0.6512	0.6779	0.8201	1.7235	1.6795	1.3999	1.6129	1.5044	1.4713
neg_1125	Isoglobotriaose	metab_2626	yes	down	-	neg	41744-59-6	501.178	4.72328	M-H	C19H34O15	-	65.2	HMDB0006598	-	-	-	-	-	Lipids and lipid-like molecules	Fatty Acyls	Fatty acyl glycosides	-	65.2	-	-	2.0929	2.0922	0.2724	1.449e-10	3.496e-09	0.7536	0.6058	0.3897	0.6358	0.672	0.5466	2.3482	2.2525	2.1979	2.1626	2.1479	2.1238
neg_1132	1-benzofuran-4-ol	metab_2633	yes	down	-	neg	-	179.035	4.79993	M+FA-H	C8H6O2	-	37.5	HMDB0129378	-	-	-	-	-	Organoheterocyclic compounds	Benzofurans	Not Available	-	37.5	-	-	1.0917	1.0914	0.7791	7.568e-06	3.345e-05	1.6718	1.5998	1.4561	1.707	1.6183	1.7445	2.1876	2.0043	2.2017	1.9943	2.0767	2.1119
neg_1136	4-hydroxy-5-(4-hydroxy-3-methoxyphenyl)pentanoic acid	metab_2637	yes	down	-	neg	-	525.198	4.8714	2M+FA-H	C12H16O5	-	91.9	HMDB0127748	-	-	-	-	-	Benzenoids	Phenols	Methoxyphenols	-	91.9	-	-	1.574	1.5733	0.3471	2.294e-06	1.229e-05	0.7158	0.3904	0.4882	0.3779	0.398	0.6534	1.6181	1.5614	1.171	1.6396	1.4488	1.2754
neg_1137	N-[2-(3,4-dimethoxyphenyl)ethyl]-3-[4-methoxy-3-(sulfooxy)phenyl]prop-2-enimidic acid	metab_2638	yes	up	-	neg	-	458.092	4.8802	M+Na-2H	C20H23NO8S	-	30.1	HMDB0135494	-	-	-	-	-	Organic acids and derivatives	Organic sulfuric acids and derivatives	Arylsulfates	-	30.1	-	-	2.4091	2.4082	71.6817	4.776e-14	6.411e-12	2.1485	2.1014	2.155	2.1553	2.0789	2.2253	0.0008	0.176	0.0007	0.0007	0.0006	0.0006
neg_1138	METHYL-4-HYDROXYBENZOATE	metab_2639	yes	down	-	neg	-	151.04	4.88922	M-H	C8H8O3	80.2	-	HMDB0032572	-	-	-	-	-	Benzenoids	Benzene and substituted derivatives	Benzoic acids and derivatives	80.2	-	-	-	1.0559	1.0549	0.7659	3.329e-06	1.667e-05	1.4159	1.5158	1.4241	1.316	1.2676	1.4586	1.9223	1.7767	1.8994	1.8155	1.7903	1.763
neg_1141	6-(5-ethenyl-2,3-dihydroxyphenoxy)-3,4,5-trihydroxyoxane-2-carboxylic acid	metab_2642	yes	down	-	neg	-	363.047	4.9159	M+Cl	C14H16O9	-	73.6	HMDB0128008	-	-	-	-	-	Organic oxygen compounds	Organooxygen compounds	Carbohydrates and carbohydrate conjugates	-	73.6	-	-	1.9686	1.9678	0.2705	5.433e-10	1.101e-08	0.3848	0.5701	0.5958	0.7281	0.4683	0.4199	2.0737	1.9524	1.9601	1.8196	1.9578	1.9404
neg_1151	13-Oxo-9,11-tridecadienoic acid	metab_2651	yes	up	-	neg	125407-60-5	269.139	5.12233	M+FA-H	C13H20O3	-	41	HMDB0034564;LMFA01060202	-	-	-	-	-	Lipids and lipid-like molecules	Fatty Acyls	Fatty acids and conjugates	-	41	-	-	2.115	2.1143	5.1548	3.972e-09	6.095e-08	2.0892	2.0569	1.9701	2.0676	1.9474	2.154	0.2523	0.6961	0.2633	0.2249	0.6011	0.3464
neg_1159	Imidazoleacetic acid riboside	metab_2659	yes	up	C05131	neg	29605-99-0	295.035	5.167	M+K-2H	C10H14N2O6	-	50.7	HMDB0002331	-	-	map00340	Metabolism	Amino acid metabolism	Nucleosides, nucleotides, and analogues	Imidazole ribonucleosides and ribonucleotides	Not Available	-	50.7	Histidine metabolism	Histidine metabolism	1.2569	1.2548	1.8229	0.004713	0.01084	1.4767	1.9348	1.52	1.7894	1.6528	1.7434	1.443	1.3146	0.9209	1.1595	0.5248	0.1864
neg_1162	Kessyl glycol	metab_2662	yes	up	-	neg	6894-57-1	299.186	5.24263	M+FA-H	C15H26O3	-	36.5	HMDB0037197	-	-	-	-	-	Organoheterocyclic compounds	Oxepanes	Not Available	-	36.5	-	-	2.1987	2.1984	2.9575	1.66e-11	6.044e-10	2.7982	2.7027	2.603	2.6554	2.5302	2.7321	0.8139	0.9935	0.8979	0.8282	0.8497	1.0339
neg_1163	9-OxoODE	metab_2663	yes	down	C14766	neg	-	329.19	5.25165	M+Cl	C18H30O3	-	50.9	LMFA02000274;HMDB0004669;LMFA02000251	-	-	map00591	Metabolism	Lipid metabolism	Lipids and lipid-like molecules	Fatty Acyls	Lineolic acids and derivatives	-	50.9	Linoleic acid metabolism	Linoleic acid metabolism	1.1128	1.1139	0.5986	0.01806	0.03576	0.9066	1.0806	0.9272	1.4953	1.3943	0.2648	2.0884	2.2526	1.618	1.454	1.2695	1.4538
neg_1167	[6]-Gingerdiol 4'-O-beta-D-glucopyranoside	metab_2667	yes	up	-	neg	-	457.244	5.34603	M-H	C23H38O9	-	98.2	HMDB0036122	-	-	-	-	-	Organic oxygen compounds	Organooxygen compounds	Carbohydrates and carbohydrate conjugates	-	98.2	-	-	1.9581	1.9571	14.7255	6.271e-12	3.03e-10	1.6457	1.5116	1.4855	1.5185	1.4996	1.3489	0.1146	0.1083	0.0996	0.0995	0.0956	0.0945
neg_1171	Lacosamide-glucuronide	metab_2671	yes	up	-	neg	-	427.133	5.39075	M-H	C18H24N2O10	-	56.8	HMDB0060829	-	-	-	-	-	Organic oxygen compounds	Organooxygen compounds	Carbohydrates and carbohydrate conjugates	-	56.8	-	-	1.5549	1.5537	2.588	8.178e-07	5.048e-06	1.6296	1.4994	1.5065	1.3853	1.4532	1.4828	0.5262	0.6941	0.3624	0.7679	0.7628	0.3483
neg_1172	18-Carboxy-dinor-LTE4	metab_2672	yes	up	-	neg	-	422.167	5.39955	M-H2O-H	C21H31NO7S	-	33.3	LMFA03020057;HMDB0012607	-	-	-	-	-	Organic acids and derivatives	Carboxylic acids and derivatives	Amino acids, peptides, and analogues	-	33.3	-	-	1.8562	1.8553	2.2063	5.365e-12	2.68e-10	2.3499	2.3356	2.2562	2.3043	2.2505	2.2999	1.0197	0.9185	1.0257	1.1275	1.0575	1.1012
neg_1178	Kinetensin 4-7	metab_2678	yes	up	-	neg	138482-56-1	552.267	5.46207	M-H2O-H	C26H37N9O6	-	38.7	HMDB0012986	-	-	-	-	-	Organic acids and derivatives	Carboxylic acids and derivatives	Amino acids, peptides, and analogues	-	38.7	-	-	1.9371	1.9363	4.1428	1.958e-12	1.202e-10	1.9159	1.8783	1.743	1.7902	1.7082	1.7921	0.4696	0.4512	0.4251	0.4455	0.4131	0.4095
neg_1216	Tsangane L 3-glucoside	metab_2716	yes	up	-	neg	143775-68-2	395.205	5.93158	M+Na-2H	C19H34O7	-	50.9	HMDB0040824	-	-	-	-	-	Lipids and lipid-like molecules	Prenol lipids	Terpene glycosides	-	50.9	-	-	1.6478	1.6473	2.5489	2.65e-05	9.935e-05	1.9617	1.8981	1.789	1.5946	1.5217	1.8635	0.099	0.7986	0.6718	0.8017	1.0399	0.7576
neg_1221	Abscisic alcohol 11-glucoside	metab_2721	yes	up	-	neg	145153-00-0	447.177	6.06657	M+Cl	C21H32O8	-	55.1	HMDB0039636	-	-	-	-	-	Lipids and lipid-like molecules	Prenol lipids	Terpene glycosides	-	55.1	-	-	1.3405	1.3392	1.5493	5.439e-09	7.687e-08	1.9017	1.8168	1.8727	1.867	1.8796	1.8801	1.1592	1.2414	1.1941	1.1982	1.3499	1.0988
neg_1224	3-Hydroxyquinine	metab_2724	yes	down	C07344	neg	53467-23-5	377.127	6.1111	M+K-2H	C20H24N2O3	-	52.5	HMDB0001091	-	-	-	-	-	Alkaloids and derivatives	Cinchona alkaloids	Not Available	-	52.5	-	-	1.6445	1.6443	0.2253	1.297e-06	7.532e-06	0.22	0.2602	0.0123	0.3882	0.485	0.4304	1.2634	1.4218	1.0049	1.3598	1.4712	1.4532
neg_1227	Xi-7-Hydroxyhexadecanedioic acid	metab_2727	yes	down	-	neg	-	301.202	6.16968	M-H	C16H30O5	-	45.7	HMDB0037830	-	-	-	-	-	Lipids and lipid-like molecules	Fatty Acyls	Fatty acids and conjugates	-	45.7	-	-	1.0474	1.0471	0.8331	5.101e-05	0.0001787	2.3566	2.2637	2.148	2.1309	2.0881	2.2266	2.7407	2.5141	2.515	2.8188	2.6874	2.5827
neg_1243	6-beta-Naltrexol	metab_2743	yes	up	-	neg	-	342.174	6.391	M-H	C20H25NO4	-	41.5	HMDB0060784	-	-	-	-	-	Benzenoids	Phenanthrenes and derivatives	Not Available	-	41.5	-	-	1.2353	1.2351	1.595	7.992e-06	3.503e-05	1.5796	1.5664	1.5357	1.6414	1.6479	1.5761	1.0779	0.7819	0.8089	1.0137	1.0985	1.2038
neg_1250	Acorusnol	metab_2750	yes	up	-	neg	62311-70-0	281.176	6.4636	M+FA-H	C15H24O2	-	38.7	HMDB0030920	-	-	-	-	-	Lipids and lipid-like molecules	Prenol lipids	Sesquiterpenoids	-	38.7	-	-	1.4963	1.4951	2.0766	8.026e-05	0.0002711	1.877	1.8122	1.744	1.7116	1.603	1.7584	1.183	1.1338	0.9401	0.8298	0.7095	0.2629
neg_1260	Ritalinic acid	metab_2760	yes	up	-	neg	19395-41-6	437.241	6.61983	2M-H	C13H17NO2	-	93.7	HMDB0042008	-	-	-	-	-	Organic nitrogen compounds	Organonitrogen compounds	Amines	-	93.7	-	-	1.0709	1.0703	2.0218	9.818e-05	0.0003245	0.8894	0.9863	1.0621	0.9456	0.7757	0.8935	0.3999	0.3832	0.3596	0.4069	0.7732	0.4232
neg_1268	Dimoracin	metab_2768	yes	down	-	neg	84323-11-5	615.208	6.73533	M-H	C38H32O8	-	63.7	HMDB0030068	-	-	-	-	-	Phenylpropanoids and polyketides	2-arylbenzofuran flavonoids	Not Available	-	63.7	-	-	1.6349	1.6358	0.3866	1.834e-06	1.022e-05	0.7642	0.6837	0.2966	0.8844	0.6905	0.5474	1.4785	1.8853	1.6365	1.6428	1.8084	1.5523
neg_1283	Austalide K	metab_2782	yes	up	-	neg	87833-53-2	393.204	6.98723	M-H2O-H	C25H32O5	-	49.7	HMDB0030157	-	-	-	-	-	Phenylpropanoids and polyketides	Isoflavonoids	Isoflavans	-	49.7	-	-	1.9494	1.9483	2.583	2.547e-10	5.641e-09	2.3814	2.3011	2.3108	2.2341	2.2125	2.1949	0.9068	0.9069	0.8214	0.8336	1.0787	0.7299
neg_1303	Gibberellin A38 glucosyl ester	metab_2802	yes	down	-	neg	36702-73-5	545.205	7.20758	M+Na-2H	C26H36O11	-	72.5	HMDB0036903	-	-	-	-	-	Lipids and lipid-like molecules	Prenol lipids	Terpene glycosides	-	72.5	-	-	1.4746	1.4735	0.6347	2.365e-08	2.618e-07	1.4455	1.5528	1.3973	1.2605	1.3628	1.3945	2.3116	2.2731	2.214	2.1451	2.2202	2.0875
neg_1310	LysoPE(0:0/14:0)	metab_2809	yes	down	-	neg	-	446.232	7.28895	M+Na-2H	C19H40NO7P	-	65.4	HMDB0011470	-	-	-	-	-	Lipids and lipid-like molecules	Glycerophospholipids	Glycerophosphoethanolamines	-	65.4	-	-	1.6247	1.6238	0.5215	1.798e-07	1.458e-06	1.1327	0.9725	1.1191	1.1656	0.9571	1.1285	1.8608	1.911	2.0961	2.0358	2.205	2.303
neg_1322	Adipostatin A	metab_2821	yes	down	C10809	neg	3158-56-3	365.27	7.43677	M+FA-H	C21H36O2	-	46.6	HMDB0031009;LMPK15030050	-	-	-	-	-	Benzenoids	Phenols	Benzenediols	-	46.6	-	-	2.2798	2.2782	0.2653	4.312e-07	2.959e-06	1.1993	0.6158	0.5236	0.5256	0.197	1.1835	2.7341	2.4813	2.6643	2.8101	2.7047	2.6063
neg_1324	Ganoderiol C	metab_2823	yes	up	-	neg	114567-44-1	499.376	7.46855	M-H2O-H	C32H54O5	-	83.8	HMDB0037781	-	-	-	-	-	Lipids and lipid-like molecules	Prenol lipids	Triterpenoids	-	83.8	-	-	1.1994	1.1991	1.4982	2.728e-06	1.409e-05	1.5062	1.519	1.8567	1.6131	1.7417	1.7384	1.1643	1.1382	1.1003	1.1002	1.0825	1.0771
neg_1327	LysoPE(0:0/20:3(11Z,14Z,17Z))	metab_2826	yes	down	-	neg	-	548.301	7.50413	M+FA-H	C25H46NO7P	-	89.7	HMDB0011484	-	-	-	-	-	Lipids and lipid-like molecules	Glycerophospholipids	Glycerophosphoethanolamines	-	89.7	-	-	1.5331	1.5328	0.6323	3.019e-06	1.544e-05	1.5553	1.4198	1.7987	1.706	1.4407	1.3944	2.2522	2.2933	2.3874	2.5302	2.6312	2.639
neg_1334	LysoPE(0:0/18:4(6Z,9Z,12Z,15Z))	metab_2833	yes	down	-	neg	-	472.248	7.55747	M-H	C23H40NO7P	-	56.2	HMDB0011480	-	-	-	-	-	Lipids and lipid-like molecules	Glycerophospholipids	Glycerophosphoethanolamines	-	56.2	-	-	1.6153	1.6148	0.4591	8.934e-06	3.838e-05	0.732	0.927	1.1012	1.0625	0.5798	0.7701	1.5371	1.7183	1.8439	2.0153	2.0201	2.1351
neg_1337	(Z)-7-Hexadecen-1,16-olide	metab_2836	yes	up	-	neg	123-69-3	297.207	7.59797	M+FA-H	C16H28O2	-	56.4	HMDB0031086	-	-	-	-	-	Phenylpropanoids and polyketides	Macrolides and analogues	Not Available	-	56.4	-	-	1.4745	1.4756	2.5284	0.0006357	0.001751	1.9342	1.6384	1.4614	1.2833	1.3725	1.6672	1.0853	0.2504	0.8443	0.1665	1.0103	0.3449
neg_1348	(+)-15,16-Dihydroxyoctadecanoic acid	metab_2847	yes	up	-	neg	-	315.254	7.77003	M-H	C18H36O4	-	42.3	HMDB0031008	-	-	-	-	-	Lipids and lipid-like molecules	Fatty Acyls	Fatty acids and conjugates	-	42.3	-	-	1.4412	1.4399	1.4176	2.194e-08	2.455e-07	2.6171	2.5247	2.6807	2.7413	2.6853	2.4367	1.9019	1.8741	1.8337	1.8336	1.8146	1.8088
neg_1352	9R,10S-EpOME	metab_2851	yes	up	C14825	neg	-	295.227	7.94155	M-H	C18H32O3	44.1	-	LMFA02000283	-	-	map01100;map00591	Metabolism;Metabolism	Global and overview maps;Lipid metabolism	-	-	-	44.1	-	Metabolic pathways; Linoleic acid metabolism	Metabolic pathways; Linoleic acid metabolism	1.5878	1.5878	1.5453	0.0001043	0.0003401	2.8641	2.9963	3.0068	2.8243	2.8809	2.9417	2.3179	2.2999	2.0797	1.7419	1.4917	1.4013
neg_1356	LysoPE(0:0/16:1(9Z))	metab_2855	yes	up	-	neg	-	450.262	8.03692	M-H	C21H42NO7P	-	56.1	HMDB0011474	-	-	-	-	-	Lipids and lipid-like molecules	Glycerophospholipids	Glycerophosphoethanolamines	-	56.1	-	-	1.2607	1.2612	1.2153	2.321e-06	1.24e-05	3.4744	3.3597	3.5432	3.4776	3.3774	3.4255	2.805	2.7327	2.7549	2.8759	2.7355	3.0958
neg_1371	(all-Z)-8,11,14-Heptadecatrienal	metab_2870	yes	down	C16343	neg	56797-44-5	293.212	8.32623	M+FA-H	C17H28O	-	78.4	HMDB0041333	-	-	map00592	Metabolism	Lipid metabolism	Lipids and lipid-like molecules	Fatty Acyls	Fatty aldehydes	-	78.4	alpha-Linolenic acid metabolism	alpha-Linolenic acid metabolism	1.5646	1.5642	0.619	1.759e-06	9.868e-06	1.7381	1.4606	1.4164	1.2896	1.5174	1.6923	2.6096	2.2754	2.5604	2.6017	2.4018	2.2761
neg_1376	LysoPE(18:0/0:0)	metab_2875	yes	down	-	neg	69747-55-3	502.295	8.36997	M+Na-2H	C23H48NO7P	-	43.4	HMDB0011130	-	-	-	-	-	Lipids and lipid-like molecules	Glycerophospholipids	Glycerophosphoethanolamines	-	43.4	-	-	1.8787	1.8779	0.4705	1.238e-07	1.081e-06	1.0612	1.2607	1.2649	1.0921	1.5289	0.828	2.4364	2.4647	2.4435	2.4718	2.5324	2.6095
neg_1444	DG(15:0/18:2(9Z,12Z)/0:0)	metab_2942	yes	up	-	neg	-	559.474	9.11915	M-H2O-H	C36H66O5	-	80.2	HMDB0007074	-	-	-	-	-	Lipids and lipid-like molecules	Fatty Acyls	Lineolic acids and derivatives	-	80.2	-	-	1.1689	1.1666	1.2715	0.0001646	0.0005102	2.6165	2.6958	2.6353	2.8613	2.7857	2.229	2.0792	1.9747	1.9831	2.1843	2.1544	2.067
neg_1684	1b,3a,7b-Trihydroxy-5b-cholanoic acid	metab_3182	yes	down	-	neg	-	459.252	8.83795	M+Cl	C24H40O6	-	56.7	HMDB0013158	-	-	-	-	-	Lipids and lipid-like molecules	Glycerophospholipids	Glycerophosphoglycerophosphates	-	56.7	-	-	2.0487	2.0468	0.4321	1.556e-05	6.179e-05	1.9746	1.3775	1.428	0.8275	1.0636	0.8471	2.4683	2.7704	2.7858	2.966	3.1951	3.2156
neg_1730	Corchorosol A	metab_3228	yes	down	-	neg	23838-13-3	573.246	8.36123	M+K-2H	C29H44O9	-	63.6	HMDB0041137	-	-	-	-	-	Lipids and lipid-like molecules	Steroids and steroid derivatives	Steroid lactones	-	63.6	-	-	1.3584	1.3592	0.6951	6.21e-06	2.797e-05	1.6107	1.6882	1.352	1.6858	1.8082	1.6447	2.4085	2.4478	2.4908	2.3026	2.3269	2.1122
neg_1736	1-(8Z,11Z,14Z-eicosatrienoyl)-glycero-3-phosphate	metab_3234	yes	down	-	neg	-	505.258	8.30872	M+FA-H	C23H41O7P	-	37.8	LMGP10050028;HMDB0114759;HMDB0062313	-	-	-	-	-	Lipids and lipid-like molecules	Glycerophospholipids	Glycerophosphates	-	37.8	-	-	1.1223	1.1226	0.8885	0.0001013	0.0003326	4.0788	4.017	4.2413	4.1999	4.0079	4.0301	4.3505	4.4882	4.5462	4.7148	4.777	4.7855
neg_1754	Ganolucidic acid D	metab_3252	yes	down	-	neg	102607-22-7	537.259	7.8588	M+K-2H	C30H44O6	-	63.7	HMDB0035299	-	-	-	-	-	Organoheterocyclic compounds	Imidolactams	Not Available	-	63.7	-	-	1.4021	1.4011	0.7591	3.888e-07	2.72e-06	2.3725	2.1765	2.4681	2.4093	2.2932	2.2913	3.0193	3.1825	3.1931	2.9369	2.9612	3.1608
neg_1783	LysoPC(18:4(6Z,9Z,12Z,15Z))	metab_3281	yes	down	-	neg	-	560.301	7.49512	M+FA-H	C26H46NO7P	-	91.7	HMDB0010389	-	-	-	-	-	Lipids and lipid-like molecules	Glycerophospholipids	Glycerophosphocholines	-	91.7	-	-	1.6685	1.6679	0.3691	3.262e-05	0.0001202	0.5375	0.5927	1.1316	0.9003	0.3366	0.3906	1.4142	1.5841	1.7457	1.8521	1.9231	2.0196
neg_1789	15H-11,12-EETA	metab_3287	yes	up	C14781	neg	877878-78-9	381.225	7.41893	M+FA-H	C20H32O4	-	31.6	HMDB0005050	-	-	map00590;map01100	Metabolism;Metabolism	Lipid metabolism;Global and overview maps	Organic acids and derivatives	Hydroxy acids and derivatives	Medium-chain hydroxy acids and derivatives	-	31.6	Arachidonic acid metabolism; Metabolic pathways	Arachidonic acid metabolism; Metabolic pathways	1.6064	1.6056	2.059	1.056e-08	1.282e-07	1.9125	1.8557	1.9814	1.7785	1.8672	1.741	0.9013	1.0255	0.8102	0.8574	1.0313	0.7829
neg_1790	9,10-DHOME	metab_3288	yes	up	C14828	neg	125356-86-7	313.238	7.41893	M-H	C18H34O4	-	47.6	HMDB0004704	-	-	map00591	Metabolism	Lipid metabolism	Lipids and lipid-like molecules	Fatty Acyls	Fatty acids and conjugates	-	47.6	Linoleic acid metabolism	Linoleic acid metabolism	1.3508	1.3504	1.3037	1.005e-07	9.072e-07	3.0435	2.8953	3.0177	2.8481	2.8992	2.8615	2.2567	2.2934	2.0971	2.2636	2.3706	2.1922
neg_1795	Vinaginsenoside R12	metab_3293	yes	up	-	neg	156398-71-9	653.429	7.36542	M-H2O-H	C36H64O11	-	40	HMDB0040782	-	-	-	-	-	Benzenoids	Phenols	Benzenediols	-	40	-	-	1.2676	1.2668	1.3886	1.571e-08	1.834e-07	2.081	2.0374	2.0599	2.1302	2.2285	2.22	1.5877	1.5603	1.5205	1.5204	1.5017	1.496
neg_1808	1-Lyso-2-arachidonoyl-phosphatidate	metab_3306	yes	up	-	neg	-	495.195	7.22547	M+K-2H	C23H39O7P	-	98.8	HMDB0012496	-	-	-	-	-	Lipids and lipid-like molecules	Glycerophospholipids	Glycerophosphates	-	98.8	-	-	1.1978	1.1966	2.0154	0.0003366	0.0009784	1.2021	1.1831	1.2655	1.2122	1.1775	1.1724	0.7248	0.7805	0.2717	0.9336	0.6073	0.2602
neg_1822	(3b,6b,8a,12a)-8,12-Epoxy-7(11)-eremophilene-6,8,12-trimethoxy-3-ol	metab_3320	yes	down	-	neg	-	325.202	7.11842	M-H	C18H30O5	-	36.6	HMDB0031963	-	-	-	-	-	Organoheterocyclic compounds	Naphthofurans	Not Available	-	36.6	-	-	1.345	1.3449	0.7166	6.908e-09	9.216e-08	1.652	1.6504	1.6308	1.7287	1.6834	1.8094	2.4311	2.2864	2.3667	2.3956	2.4074	2.2804
neg_1832	Blumenol C glucoside	metab_3330	yes	up	-	neg	62512-23-6	407.183	7.05092	M+Cl	C19H32O7	-	96.2	HMDB0040668	-	-	-	-	-	Lipids and lipid-like molecules	Fatty Acyls	Fatty acyl glycosides	-	96.2	-	-	1.3703	1.3704	1.667	2.007e-07	1.602e-06	1.7798	1.7253	1.7407	1.774	1.8705	1.6844	1.2118	1.1687	0.9395	0.9386	0.9687	1.1165
neg_1843	Austalide D	metab_3341	yes	down	-	neg	81543-04-6	531.225	6.93243	M-H	C28H36O10	-	95.9	HMDB0031140	-	-	-	-	-	Organoheterocyclic compounds	Benzopyrans	1-benzopyrans	-	95.9	-	-	1.3206	1.32	0.684	3.622e-07	2.591e-06	1.5759	1.4213	1.4154	1.258	1.4343	1.4267	2.151	2.0813	1.9634	2.1771	2.1324	1.968
neg_1896	Cincassiol B	metab_3394	yes	up	-	neg	73599-13-0	399.202	6.31452	M-H	C20H32O8	-	77.6	HMDB0036855	-	-	-	-	-	Lipids and lipid-like molecules	Prenol lipids	Diterpenoids	-	77.6	-	-	2.2756	2.2745	7.2251	7.749e-12	3.542e-10	2.219	2.2825	2.1735	2.1694	2.0999	2.2231	0.2808	0.2676	0.2493	0.2492	0.5373	0.2384
neg_1902	(E)-9,12,13-trihydroxyoctadec-10-enoic acid	metab_3400	yes	up	-	neg	-	329.233	6.23198	M-H	C18H34O5	61.3	-	-	-	-	-	-	-	-	-	-	61.3	-	-	-	1.6599	1.6593	1.4374	5.277e-09	7.507e-08	3.4575	3.3636	3.3598	3.2777	3.2395	3.3555	2.3897	2.3785	2.1453	2.3684	2.4413	2.2268
neg_1903	Prostaglandin E2	metab_3401	yes	up	C00584	neg	363-24-6	397.22	6.22318	M+FA-H	C20H32O5	-	33.3	HMDB0001220;LMFA03010003	Lipids	Eicosanoids	map01100;map05140;map05143;map05163;map05146;map05200;map00590;map05323;map04976;map04080;map04024;map04923;map04750;map04924;map04921;map05165;map04726;map04625	Metabolism;Human Diseases;Human Diseases;Human Diseases;Human Diseases;Human Diseases;Metabolism;Human Diseases;Organismal Systems;Environmental Information Processing;Environmental Information Processing;Organismal Systems;Organismal Systems;Organismal Systems;Organismal Systems;Human Diseases;Organismal Systems;Organismal Systems	Global and overview maps;Infectious disease: parasitic;Infectious disease: parasitic;Infectious disease: viral;Infectious disease: parasitic;Cancer: overview;Lipid metabolism;Immune disease;Digestive system;Signaling molecules and interaction;Signal transduction;Endocrine system;Sensory system;Endocrine system;Endocrine system;Infectious disease: viral;Nervous system;Immune system	Lipids and lipid-like molecules	Fatty Acyls	Eicosanoids	-	33.3	Metabolic pathways; Leishmaniasis; African trypanosomiasis; Human cytomegalovirus infection; Amoebiasis; Pathways in cancer; Arachidonic acid metabolism; Rheumatoid arthritis; Bile secretion; Neuroactive ligand-receptor interaction; cAMP signaling pathway; Regulation of lipolysis in adipocytes; Inflammatory mediator regulation of TRP channels; Renin secretion; Oxytocin signaling pathway; Human pa…	Metabolic pathways; Leishmaniasis; African trypanosomiasis; Human cytomegalovirus infection; Amoebiasis; Pathways in cancer; Arachidonic acid metabolism; Rheumatoid arthritis; Bile secretion; Neuroactive ligand-receptor interaction; cAMP signaling pathway; Regulation of lipolysis in adipocytes; Inflammatory mediator regulation of TRP channels; Renin secretion; Oxytocin signaling pathway; Human pa…	1.9552	1.9547	3.0415	1.329e-11	5.127e-10	2.1301	2.1192	2.1187	2.0669	1.9606	2.0915	0.7434	0.5966	0.5864	0.7702	0.6645	0.7439
neg_1909	3,4,5-trihydroxy-6-[(14-hydroxy-3-methyl-1,7-dioxo-3,4,5,6,7,8,9,10-octahydro-1H-2-benzoxacyclotetradecin-16-yl)oxy]oxane-2-carboxylic acid	metab_3407	yes	up	-	neg	-	515.157	6.1875	M+Na-2H	C24H30O11	-	45.6	HMDB0134196	-	-	-	-	-	Phenylpropanoids and polyketides	Macrolides and analogues	Zearalenones	-	45.6	-	-	1.1035	1.1025	1.1962	5.05e-07	3.369e-06	2.735	2.8187	2.7764	2.7794	2.8544	2.8259	2.4039	2.3098	2.4712	2.3156	2.3249	2.2089
neg_1924	Lysyl-Lysine	metab_3422	yes	up	-	neg	-	309.17	6.02567	M+Cl	C12H26N4O3	-	83.9	HMDB0028956	-	-	-	-	-	Organic acids and derivatives	Carboxylic acids and derivatives	Amino acids, peptides, and analogues	-	83.9	-	-	1.9195	1.919	7.6448	1.51e-08	1.773e-07	1.6177	1.6183	1.5338	1.4904	1.468	1.6951	0.0615	0.0579	0.5146	0.0529	0.2723	0.2735
neg_1932	Isocyclocalamin	metab_3430	yes	down	-	neg	111004-32-1	547.22	5.91758	M+FA-H	C27H34O9	-	65.1	HMDB0035222	-	-	-	-	-	Lipids and lipid-like molecules	Steroids and steroid derivatives	Steroid lactones	-	65.1	-	-	1.1412	1.1398	0.6982	0.0006729	0.001846	1.5283	1.4124	1.4611	0.9713	1.1481	1.3079	2.1952	1.6378	1.9726	1.805	1.8075	1.7943
neg_1939	MG(14:1(9Z)/0:0/0:0)	metab_3437	yes	up	-	neg	-	337.182	5.84883	M+K-2H	C17H32O4	-	40.4	HMDB0011562	-	-	-	-	-	Lipids and lipid-like molecules	Glycerolipids	Monoradylglycerols	-	40.4	-	-	1.8769	1.8763	3.2948	4.516e-07	3.08e-06	1.9489	1.8935	1.8766	1.8033	1.9015	2.0269	0.4486	1.1031	0.3839	0.6184	0.5511	0.3693
neg_1951	Glucosyl (2E,6E,10x)-10,11-dihydroxy-2,6-farnesadienoate	metab_3449	yes	up	-	neg	204927-92-4	413.217	5.65822	M-H2O-H	C21H36O9	-	93.9	HMDB0037823	-	-	-	-	-	Lipids and lipid-like molecules	Prenol lipids	Terpene glycosides	-	93.9	-	-	1.8158	1.8157	4.5214	2.522e-08	2.76e-07	1.4949	1.6213	1.5587	1.62	1.6466	1.4943	0.2606	0.6547	0.2307	0.2307	0.2228	0.4878
neg_1972	3,4,5-trihydroxy-6-({3-[(7-methoxy-2-oxo-2H-chromen-8-yl)methyl]-2-methyloxiran-2-yl}methoxy)oxane-2-carboxylic acid	metab_3469	yes	up	-	neg	-	473.109	5.48868	M+Na-2H	C21H24O11	-	73.6	HMDB0132697	-	-	-	-	-	Organic oxygen compounds	Organooxygen compounds	Carbohydrates and carbohydrate conjugates	-	73.6	-	-	2.2934	2.2922	5.1749	1.635e-11	6.044e-10	2.311	2.4032	2.3618	2.3736	2.4117	2.4293	0.2365	0.5196	0.6559	0.4166	0.4662	0.467
neg_1975	(Z)-Resveratrol 4'-glucoside	metab_3472	yes	up	-	neg	38963-95-0	411.108	5.47083	M+Na-2H	C20H22O8	-	98.4	HMDB0030565	-	-	-	-	-	Phenylpropanoids and polyketides	Stilbenes	Stilbene glycosides	-	98.4	-	-	1.1823	1.182	1.4301	9.682e-06	4.094e-05	1.6578	1.8171	1.8079	1.825	1.9114	1.8552	1.3457	1.4653	1.0995	1.3399	1.1432	1.2096
neg_1977	Dihydrozeatin-9-N-glucoside-O-glucoside	metab_3474	yes	up	-	neg	619326-04-4	580.206	5.46207	M+Cl	C22H35N5O11	-	92.6	HMDB0012212	-	-	-	-	-	Lipids and lipid-like molecules	Fatty Acyls	Fatty acyl glycosides	-	92.6	-	-	1.8068	1.8068	4.238	3.397e-07	2.473e-06	1.5952	1.6575	1.6205	1.5515	1.5966	1.6363	0.8701	0.2466	0.4305	0.2293	0.2836	0.2191
neg_2003	Alpha-Trisaccharide	metab_3500	yes	down	-	neg	49777-13-1	550.194	5.12233	M+Cl	C20H37NO14	-	94.1	HMDB0006595	-	-	-	-	-	Organic oxygen compounds	Organooxygen compounds	Carbohydrates and carbohydrate conjugates	-	94.1	-	-	1.0689	1.0685	0.6693	0.0001356	0.0004288	0.96	0.9397	0.9843	1.1179	0.8104	0.8898	1.7138	1.4396	1.3392	1.2777	1.4638	1.2887
neg_2006	Aspartyl-Methionine	metab_3503	yes	up	-	neg	-	285.051	5.12233	M+Na-2H	C9H16N2O5S	-	65.1	HMDB0028759	-	-	-	-	-	Organic acids and derivatives	Carboxylic acids and derivatives	Amino acids, peptides, and analogues	-	65.1	-	-	1.0465	1.0455	1.5095	0.02355	0.04525	1.7326	1.8857	1.6822	1.9581	1.7131	1.9767	1.5373	1.7404	0.7246	1.7969	0.9237	0.5317
neg_2009	Myricatomentoside I	metab_3506	yes	down	-	neg	191999-61-8	485.183	5.10452	M-H2O-H	C26H32O10	-	85.5	HMDB0031536	-	-	-	-	-	Lignans, neolignans and related compounds	Lignan glycosides	Not Available	-	85.5	-	-	1.5566	1.5554	0.4908	1.903e-08	2.174e-07	1.0573	0.8133	0.848	0.8415	0.7035	0.9313	1.7901	1.6623	1.8243	1.7404	1.7194	1.8448
neg_2034	L-Dopachrome	metab_3531	yes	up	C01693	neg	89762-39-0	431.073	4.88922	2M+FA-H	C9H7NO4	-	46.1	HMDB0001430	-	-	map01100;map00350	Metabolism;Metabolism	Global and overview maps;Amino acid metabolism	Organic acids and derivatives	Carboxylic acids and derivatives	Amino acids, peptides, and analogues	-	46.1	Metabolic pathways; Tyrosine metabolism	Metabolic pathways; Tyrosine metabolism	1.16	1.1602	1.5301	1.687e-06	9.513e-06	1.5646	1.5864	1.388	1.4433	1.3077	1.6106	1.0215	0.9961	0.9594	0.9593	0.9422	0.937
neg_2036	Polyethylene, oxidized	metab_3533	yes	up	-	neg	68441-17-8	243.124	4.8802	M-H	C12H20O5	-	34.1	HMDB0032472	-	-	-	-	-	Organic acids and derivatives	Keto acids and derivatives	Medium-chain keto acids and derivatives	-	34.1	-	-	1.4505	1.4502	1.4481	4.888e-07	3.281e-06	2.5875	2.5948	2.4809	2.5647	2.4905	2.6793	1.884	1.7413	1.4893	1.8922	1.8778	1.746
neg_2052	Deoxypyridinoline	metab_3549	yes	up	-	neg	83462-55-9	393.176	4.79465	M-H2O-H	C18H28N4O7	-	52.9	HMDB0000569	-	-	-	-	-	Organic acids and derivatives	Carboxylic acids and derivatives	Amino acids, peptides, and analogues	-	52.9	-	-	1.1614	1.1627	1.7125	0.005005	0.01145	1.6285	1.772	1.3037	1.3484	1.1633	2.248	1.2229	0.7907	0.6587	1.1108	0.896	0.8463
neg_2061	O-6-deoxy-a-L-galactopyranosyl-(1->2)-O-b-D-galactopyranosyl-(1->3)-2-(acetylamino)-2-deoxy-D-Galactose	metab_3558	yes	down	-	neg	95632-88-5	564.174	4.74112	M+Cl	C20H35NO15	-	94	HMDB0002060	-	-	-	-	-	Lipids and lipid-like molecules	Fatty Acyls	Fatty acyl glycosides	-	94	-	-	1.8068	1.8059	0.3504	8.554e-12	3.711e-10	0.6407	0.6488	0.6279	0.6322	0.6586	0.65	1.9679	1.7937	1.7445	1.8013	1.9008	1.8023
neg_2063	6-{[3-(2H-1,3-benzodioxol-5-yl)-3-oxopropanoyl]oxy}-3,4,5-trihydroxyoxane-2-carboxylic acid	metab_3560	yes	down	-	neg	-	365.052	4.73233	M-H2O-H	C16H16O11	-	65.2	HMDB0129411	-	-	-	-	-	Organic oxygen compounds	Organooxygen compounds	Carbohydrates and carbohydrate conjugates	-	65.2	-	-	2.2781	2.2772	0.1102	4.823e-09	7.048e-08	0.2453	0.1529	0.145	0.1467	0.5801	0.1534	2.1093	2.3471	1.8103	2.1625	2.2824	2.202
neg_2073	4,5-Dihydrovomifoliol	metab_3570	yes	up	-	neg	142173-08-8	271.155	4.66977	M+FA-H	C13H22O3	-	79.4	HMDB0040615	-	-	-	-	-	Lipids and lipid-like molecules	Prenol lipids	Sesquiterpenoids	-	79.4	-	-	2.2691	2.2681	4.1957	2.314e-07	1.807e-06	2.5922	2.5441	2.4327	2.5332	2.4743	2.6515	0.3007	0.4744	0.1272	0.8244	1.1561	0.7466
neg_2080	20-Oxo-leukotriene E4	metab_3577	yes	up	-	neg	-	434.203	4.61607	M-H2O-H	C23H35NO6S	-	44.4	LMFA03020065;HMDB0012642	-	-	-	-	-	Lipids and lipid-like molecules	Fatty Acyls	Fatty acyl thioesters	-	44.4	-	-	1.1126	1.1124	1.2123	1.046e-06	6.258e-06	2.7521	2.6833	2.656	2.6475	2.6178	2.7822	2.3443	2.2807	2.133	2.2347	2.2176	2.1054
neg_2089	Lactucin	metab_3586	yes	down	C09489	neg	1891-29-8	313.046	4.58387	M+K-2H	C15H16O5	-	54.6	HMDB0035814	-	-	-	-	-	Organoheterocyclic compounds	Lactones	Gamma butyrolactones	-	54.6	-	-	1.7597	1.7581	0.2882	2.512e-07	1.948e-06	0.5028	0.6628	0.549	0.2165	0.5056	0.3874	1.6817	1.862	1.332	1.6718	1.6911	1.5593
neg_2092	Domesticoside	metab_3589	yes	up	-	neg	24587-97-1	343.103	4.55693	M-H	C15H20O9	-	40.6	HMDB0029647	-	-	-	-	-	Organic oxygen compounds	Organooxygen compounds	Carbohydrates and carbohydrate conjugates	-	40.6	-	-	2.071	2.0702	5.9443	3.476e-09	5.56e-08	1.9245	1.8839	1.8013	1.9317	1.8351	2.0307	0.3856	0.1432	0.3877	0.0771	0.5936	0.3319
neg_2096	[3-(3-{[3,4-dihydroxy-5-(hydroxymethyl)oxolan-2-yl]oxy}-5,7-dihydroxy-4-oxo-3,4-dihydro-2H-1-benzopyran-2-yl)phenyl]oxidanesulfonic acid	metab_3593	yes	up	-	neg	-	545.063	4.5209	M+FA-H	C20H20O13S	-	68.4	HMDB0132752	-	-	-	-	-	Phenylpropanoids and polyketides	Flavonoids	Flavonoid glycosides	-	68.4	-	-	1.123	1.1227	1.2155	3.699e-08	3.802e-07	2.6733	2.7242	2.6904	2.6135	2.588	2.5777	2.2541	2.1456	2.1738	2.1495	2.2088	2.1214
neg_2099	5-(2-Furanyl)-1,2,3,4,5,6-hexahydro-7H-cyclopenta[b]pyridin-7-one	metab_3596	yes	up	-	neg	118355-71-8	248.093	4.51173	M+FA-H	C12H13NO2	-	64.2	HMDB0039656	-	-	-	-	-	Organoheterocyclic compounds	Pyridines and derivatives	Hydropyridines	-	64.2	-	-	1.0429	1.0432	1.3452	2.153e-06	1.171e-05	1.6802	1.6926	1.5591	1.5572	1.5017	1.759	1.263	1.2364	1.1979	1.1978	1.1797	1.1743
neg_2100	5-Pentyltetrahydro-2-oxo-3-furancarboxylic acid	metab_3597	yes	up	-	neg	-	235.073	4.50657	M+Cl	C10H16O4	-	82.3	HMDB0030989	-	-	-	-	-	Organoheterocyclic compounds	Lactones	Gamma butyrolactones	-	82.3	-	-	1.5891	1.5875	2.1409	1.325e-06	7.669e-06	1.8049	1.7562	1.8064	1.8722	1.8202	1.7535	1.0868	0.9163	0.6776	1.1084	0.6725	0.5889
neg_2112	Galactose-beta-1,4-xylose	metab_3609	yes	up	-	neg	-	349.056	4.4527	M+K-2H	C11H20O10	-	92.7	HMDB0011677	-	-	-	-	-	Organic oxygen compounds	Organooxygen compounds	Carbohydrates and carbohydrate conjugates	-	92.7	-	-	1.2791	1.2789	1.8184	7.658e-05	0.0002603	1.7579	1.3729	1.4981	1.5892	1.0355	1.5922	0.8523	0.8237	0.8616	0.7699	0.8072	0.7491
neg_2116	[5-(6,7-dihydroxy-4-oxo-4H-chromen-2-yl)-2-methoxyphenyl]oxidanesulfonic acid	metab_3613	yes	down	-	neg	-	361.003	4.42567	M-H2O-H	C16H12O9S	-	96.6	HMDB0133325	-	-	-	-	-	Phenylpropanoids and polyketides	Flavonoids	O-methylated flavonoids	-	96.6	-	-	1.5977	1.5985	0.282	4.433e-05	0.0001577	0.399	0.4053	0.3988	0.3924	0.413	0.4062	1.7822	1.6474	1.3657	1.6965	1.2694	0.7995
neg_2119	(3S,7E,9R)-4,7-Megastigmadiene-3,9-diol 9-[apiosyl-(1->6)-glucoside]	metab_3616	yes	down	-	neg	-	549.257	4.40765	M+FA-H	C24H40O11	-	96.7	HMDB0029766	-	-	-	-	-	Lipids and lipid-like molecules	Fatty Acyls	Fatty acyl glycosides	-	96.7	-	-	1.9319	1.9297	0.1761	4.905e-06	2.316e-05	0.8725	0.5719	0.3433	0.0186	0.0201	0.0196	1.9969	1.5131	1.6632	1.6245	1.832	1.8545
neg_2127	Cytidine triphosphate	metab_3624	yes	up	C00063	neg	65-47-4	463.967	4.38965	M-H2O-H	C9H16N3O14P3	-	32.1	HMDB0000082	Nucleic acids;Vitamins and Cofactors	Nucleotides;Cofactors	map00240;map01100;map00515	Metabolism;Metabolism;Metabolism	Nucleotide metabolism;Global and overview maps;Glycan biosynthesis and metabolism	Organic oxygen compounds	Organooxygen compounds	Carbohydrates and carbohydrate conjugates	-	32.1	Pyrimidine metabolism; Metabolic pathways; Mannose type O-glycan biosynthesis	Pyrimidine metabolism; Metabolic pathways; Mannose type O-glycan biosynthesis	1.0011	1.0006	1.2296	5.919e-07	3.876e-06	1.9772	2.0348	2.1232	2.0379	2.09	1.9154	1.7079	1.6803	1.6402	1.6401	1.6213	1.6156
neg_2130	1-(1,2,3,4,5-Pentahydroxypent-1-yl)-1,2,3,4-tetrahydro-beta-carboline-3-carboxylate	metab_3627	yes	up	-	neg	-	387.121	4.3808	M+Na-2H	C17H22N2O7	-	75.1	HMDB0029992;HMDB0012492	-	-	-	-	-	Alkaloids and derivatives	Harmala alkaloids	Not Available	-	75.1	-	-	1.8015	1.801	4.5259	4.508e-09	6.636e-08	1.5109	1.642	1.4915	1.476	1.5569	1.5467	0.5995	0.2683	0.2499	0.2498	0.4314	0.239
neg_2138	3-HYDROXYCOUMARIN	metab_3635	yes	up	-	neg	-	161.024	4.30978	M-H	C9H6O3	83.1	-	HMDB0002149	-	-	-	-	-	Phenylpropanoids and polyketides	Coumarins and derivatives	Hydroxycoumarins	83.1	-	-	-	1.4253	1.4242	1.4171	4.589e-07	3.109e-06	2.6328	2.5621	2.5834	2.7627	2.5887	2.4671	2.031	1.8138	1.9067	1.8447	1.6378	1.7674
neg_2157	2-acetamido-3-phenylpropanoic acid	metab_3654	yes	down	-	neg	-	206.082	4.2093	M-H	C11H13NO3	87.6	-	-	-	-	-	-	-	-	-	-	87.6	-	-	-	1.7905	1.79	0.6023	5.62e-09	7.838e-08	2.061	1.7223	1.8017	1.7617	1.7941	1.62	2.9903	2.9799	2.8858	3.0728	3.0029	2.933
neg_2168	Acetyl-DL-Leucine	metab_3665	yes	down	C02710	neg	-	172.098	4.14573	M-H	C8H15NO3	55.5	-	HMDB0011756	-	-	-	-	-	Organic acids and derivatives	Carboxylic acids and derivatives	Amino acids, peptides, and analogues	55.5	-	-	-	1.3523	1.3519	0.6945	2.445e-07	1.903e-06	1.6811	1.5354	1.4674	1.4938	1.6977	1.4978	2.1774	2.3316	2.0935	2.3106	2.2813	2.3006
neg_2173	Tyramine glucuronide	metab_3670	yes	up	C03033	neg	27972-85-6	294.098	4.11838	M-H2O-H	C14H19NO7	-	72.7	HMDB0010328	-	-	map01100;map00040;map04976	Metabolism;Metabolism;Organismal Systems	Global and overview maps;Carbohydrate metabolism;Digestive system	Organic oxygen compounds	Organooxygen compounds	Carbohydrates and carbohydrate conjugates	-	72.7	Metabolic pathways; Pentose and glucuronate interconversions; Bile secretion	Metabolic pathways; Pentose and glucuronate interconversions; Bile secretion	1.7095	1.709	1.638	2.99e-09	4.941e-08	2.7958	2.7388	2.6827	2.7512	2.7268	2.8948	1.6959	1.7173	1.4718	1.8189	1.6979	1.7246
neg_2177	2-{2,6-dihydroxy-4-[6-hydroxy-7-(3-methylbut-2-en-1-yl)-1-benzofuran-2-yl]phenyl}-6-(2,4-dihydroxyphenyl)-4-[(sulfooxy)methyl]cyclohex-3-ene-1-carboxylic acid	metab_3674	yes	up	-	neg	-	633.137	4.10005	M-H2O-H	C33H32O12S	-	99	HMDB0126181	-	-	-	-	-	Phenylpropanoids and polyketides	2-arylbenzofuran flavonoids	Not Available	-	99	-	-	1.0935	1.0937	1.3321	3.906e-07	2.724e-06	1.92	1.8781	1.826	1.7531	1.6735	1.8028	1.4135	1.3865	1.3472	1.3471	1.3287	1.3232
neg_2178	Canescein	metab_3675	yes	up	-	neg	22333-73-9	601.242	4.10005	M+Cl	C29H42O11	-	63	HMDB0029313	-	-	-	-	-	Organoheterocyclic compounds	Isobenzofurans	Not Available	-	63	-	-	1.1676	1.1674	1.3301	4.37e-09	6.519e-08	2.1188	2.0252	2.0323	1.983	1.9631	2.0617	1.584	1.5566	1.5168	1.5167	1.498	1.4924
neg_2179	L-cis-Cyclo(aspartylphenylalanyl)	metab_3676	yes	down	-	neg	5262-10-02	297.065	4.10005	M+Cl	C13H14N2O4	-	35.5	HMDB0031360	-	-	-	-	-	Organic acids and derivatives	Carboxylic acids and derivatives	Amino acids, peptides, and analogues	-	35.5	-	-	1.0811	1.0797	0.8371	0.0002968	0.0008744	2.5183	2.4012	2.5016	2.2311	2.6633	2.8596	2.9804	3.0897	2.9406	3.0536	3.0245	3.0342
neg_2184	3-carboxy-4-methyl-5-pentyl-2-furanpropanoic acid	metab_3681	yes	down	-	neg	-	305.081	4.09073	M+K-2H	C14H20O5	-	88.7	LMFA01150047;HMDB0061643	-	-	-	-	-	Lipids and lipid-like molecules	Fatty Acyls	Fatty acids and conjugates	-	88.7	-	-	1.9219	1.92	0.0965	6.966e-07	4.427e-06	0.4413	0.1254	0.0153	0.0077	0.0029	0.3026	1.7901	1.8762	1.1884	1.5489	1.4459	1.4267
neg_2200	5-Hydroxyindoleacetic acid	metab_3697	yes	up	C05635	neg	54-16-0	190.051	4.02683	M-H	C10H9NO3	65	-	HMDB0000763	-	-	map01100;map04726;map00380	Metabolism;Organismal Systems;Metabolism	Global and overview maps;Nervous system;Amino acid metabolism	Organoheterocyclic compounds	Indoles and derivatives	Indolyl carboxylic acids and derivatives	65	-	Metabolic pathways; Serotonergic synapse; Tryptophan metabolism	Metabolic pathways; Serotonergic synapse; Tryptophan metabolism	1.0153	1.0153	1.2437	3.004e-06	1.54e-05	2.1605	2.0606	1.9594	2.0025	1.8772	2.0641	1.6814	1.6539	1.6139	1.6137	1.5949	1.5893
neg_2210	Pyridinoline	metab_3707	yes	down	-	neg	63800-01-1	427.183	3.9352	M-H	C18H28N4O8	-	95.9	HMDB0000851	-	-	-	-	-	Organic acids and derivatives	Carboxylic acids and derivatives	Amino acids, peptides, and analogues	-	95.9	-	-	1.0009	0.9994	0.7721	6.394e-05	0.0002201	1.3662	1.3762	1.3502	1.3557	1.3883	1.3777	1.95	1.7435	1.5335	1.6875	1.8723	1.8491
neg_2211	5-(3',5'-Dihydroxyphenyl)-gamma-valerolactone 3-O-glucuronide	metab_3708	yes	down	-	neg	-	365.087	3.9352	M-H2O-H	C17H20O10	-	85.6	HMDB0041693	-	-	-	-	-	Organic oxygen compounds	Organooxygen compounds	Carbohydrates and carbohydrate conjugates	-	85.6	-	-	1.7119	1.7111	0.3325	4.299e-07	2.959e-06	0.2198	0.65	0.4825	0.5851	0.6343	0.7303	1.6259	1.7055	1.3658	1.7318	1.7391	1.7629
neg_2232	4-hydroxy-5-(2,4,5-trihydroxyphenyl)pentanoic acid	metab_3729	yes	up	-	neg	-	529.158	3.80732	2M+FA-H	C11H14O6	-	51.4	HMDB0128185	-	-	-	-	-	Benzenoids	Phenols	Benzenetriols and derivatives	-	51.4	-	-	1.5348	1.5355	1.6669	1.214e-05	4.958e-05	2.3822	2.3084	2.1856	2.3871	2.1711	2.4104	1.5969	1.6687	0.9261	1.3251	1.3366	1.4521
neg_2246	3-Isopropylmalic acid	metab_3743	yes	down	C04411	neg	126576-14-5	175.061	3.7803	M-H	C7H12O5	35.5	-	HMDB0012156	-	-	map01100;map01210;map01230;map00290	Metabolism;Metabolism;Metabolism;Metabolism	Global and overview maps;Global and overview maps;Global and overview maps;Amino acid metabolism	Lipids and lipid-like molecules	Fatty Acyls	Fatty acids and conjugates	35.5	-	Metabolic pathways; 2-Oxocarboxylic acid metabolism; Biosynthesis of amino acids; Valine, leucine and isoleucine biosynthesis	Metabolic pathways; 2-Oxocarboxylic acid metabolism; Biosynthesis of amino acids; Valine, leucine and isoleucine biosynthesis	1.0869	1.0869	0.8508	1.041e-06	6.248e-06	2.6139	2.524	2.4741	2.567	2.512	2.6776	2.9989	3.0367	2.8845	3.1078	3.041	2.9931
neg_2248	Methionyl-Hydroxyproline	metab_3745	yes	up	-	neg	-	243.081	3.77155	M-H2O-H	C10H18N2O4S	-	45.6	HMDB0028974	-	-	-	-	-	Organic acids and derivatives	Carboxylic acids and derivatives	Amino acids, peptides, and analogues	-	45.6	-	-	1.3634	1.3632	1.5075	3.324e-06	1.667e-05	2.1104	2.1382	2.1458	2.1025	2.0558	2.1907	1.5259	1.6319	1.1282	1.4533	1.4578	1.2559
neg_2271	L-alpha-Hydroxyisovaleric acid	metab_3768	yes	down	-	neg	-	117.056	3.66652	M-H	C5H10O3	36.1	-	-	-	-	-	-	-	-	-	-	36.1	-	-	-	1.5405	1.5388	0.5861	1.074e-05	4.472e-05	1.0461	1.2545	1.3508	1.387	1.0671	1.7516	2.2677	2.2737	2.0727	2.2748	2.1437	2.3762
neg_2272	Avicularin	metab_3769	yes	down	-	neg	572-30-5	479.085	3.65775	M+FA-H	C20H18O11	-	65.8	LMPK12112167;HMDB0030860	-	-	-	-	-	Phenylpropanoids and polyketides	Flavonoids	Flavonoid glycosides	-	65.8	-	-	1.015	1.0147	0.841	0.000185	0.0005651	2.2991	2.4751	1.9842	2.3286	2.1605	2.3355	2.7646	2.761	2.6037	2.6992	2.6916	2.6289
neg_2280	Nicotinamide riboside	metab_3777	yes	up	C03150	neg	1341-23-7	509.189	3.61402	2M-H	C11H15N2O5+	-	54.8	HMDB0000855	-	-	map01100;map04212;map00760	Metabolism;Organismal Systems;Metabolism	Global and overview maps;Aging;Metabolism of cofactors and vitamins	Organic oxygen compounds	Organooxygen compounds	Carbohydrates and carbohydrate conjugates	-	54.8	Metabolic pathways; Longevity regulating pathway - worm; Nicotinate and nicotinamide metabolism	Metabolic pathways; Longevity regulating pathway - worm; Nicotinate and nicotinamide metabolism	1.0467	1.0467	1.2121	1.096e-07	9.726e-07	2.3527	2.3434	2.3691	2.2748	2.3277	2.3874	2.0457	1.9239	1.931	1.8775	1.9524	1.8654
neg_2312	4-ACETOXYPHENOL	metab_3809	yes	up	C13636	neg	-	151.04	3.51912	M-H	C8H8O3	63.1	-	HMDB0060390	-	-	map01100	Metabolism	Global and overview maps	Benzenoids	Phenol esters	Not Available	63.1	-	Metabolic pathways	Metabolic pathways	1.7607	1.7595	1.8367	0.0001041	0.00034	2.8458	2.8509	2.8046	2.8227	2.604	2.7453	2.1265	1.767	1.3231	1.911	0.9558	0.9943
neg_2323	4-hydroxy-2H,8H-[1,3]dioxolo[4,5-h]chromen-8-one	metab_3820	yes	down	-	neg	-	251.02	3.50033	M+FA-H	C10H6O5	-	52.7	HMDB0131684	-	-	-	-	-	Phenylpropanoids and polyketides	Coumarins and derivatives	Not Available	-	52.7	-	-	1.058	1.0577	0.821	2.122e-05	8.154e-05	2.001	2.0752	1.9843	1.96	2.0282	2.1457	2.6722	2.4892	2.4781	2.4843	2.4541	2.2697
neg_2333	4-hydroxy-3-(sulfooxy)benzoic acid	metab_3830	yes	down	-	neg	76496-11-2	232.976	3.49117	M-H	C7H6O7S	-	33.5	HMDB0124993	-	-	-	-	-	Organic acids and derivatives	Organic sulfuric acids and derivatives	Arylsulfates	-	33.5	-	-	1.8138	1.8124	0.4793	1.471e-07	1.244e-06	1.3378	1.29	1.2762	1.0058	1.0369	0.8524	2.5459	2.4833	2.2213	2.358	2.3255	2.2517
neg_2335	3-Hydroxy-2-(4-methylbenzoyl)-4H-1-benzopyran-4-one	metab_3832	yes	up	-	neg	173866-78-9	301.051	3.48167	M+Na-2H	C17H12O4	-	33	HMDB0031969	-	-	-	-	-	Organic oxygen compounds	Organooxygen compounds	Carbonyl compounds	-	33	-	-	2.0746	2.0733	110.468	6.736e-13	4.989e-11	1.6387	1.5852	1.4936	1.6982	1.6047	1.4769	0.0163	0.0153	0.0139	0.0139	0.0133	0.0132
neg_2344	2-amino-4-({1-[(carboxymethyl)-C-hydroxycarbonimidoyl]-2-({2,3,6-trihydroxy-5-[(2E)-3-(4-hydroxyphenyl)prop-2-enoyl]-4-{[3,4,5-trihydroxy-6-(hydroxymethyl)oxan-2-yl]oxy}phenyl}sulfanyl)ethyl}-C-hydroxycarbonimidoyl)butanoic acid	metab_3841	yes	down	-	neg	-	736.163	3.45425	M-H2O-H	C31H37N3O17S	-	59.5	HMDB0126624	-	-	-	-	-	Phenylpropanoids and polyketides	Flavonoids	Flavonoid glycosides	-	59.5	-	-	1.4095	1.4099	0.6538	2.376e-06	1.264e-05	1.5975	1.2091	1.5122	1.4204	1.6015	1.2944	2.3173	2.093	2.3535	2.169	2.1642	2.1095
neg_2352	N-ACETYLPROLINE	metab_3849	yes	down	-	neg	68-95-1	156.066	3.4452	M-H	C7H11NO3	72	-	HMDB0094701	-	-	-	-	-	Organic acids and derivatives	Carboxylic acids and derivatives	Amino acids, peptides, and analogues	72	-	-	-	1.584	1.5828	0.4243	3.549e-07	2.55e-06	0.5026	0.6406	0.8471	0.4951	0.8638	0.8254	1.6006	1.744	1.5689	1.7672	1.5336	1.6264
neg_2354	Simmondsin	metab_3851	yes	down	-	neg	51771-52-9	356.135	3.43627	M-H2O-H	C16H25NO9	-	64.9	HMDB0030394	-	-	-	-	-	Organic oxygen compounds	Organooxygen compounds	Carbohydrates and carbohydrate conjugates	-	64.9	-	-	1.3305	1.3282	0.633	0.0001171	0.0003765	1.4517	1.3261	1.4233	0.8516	1.4302	0.9981	2.1364	2.1138	1.8581	1.8354	1.8641	2.0137
neg_2391	5,8-dihydroxy-2-(1-hydroxy-3-methoxy-4-oxocyclohex-2-en-1-yl)-3,7-dimethoxy-4H-chromen-4-one	metab_3888	yes	down	-	neg	-	423.091	3.38487	M+FA-H	C18H18O9	-	77	HMDB0129294	-	-	-	-	-	Organoheterocyclic compounds	Benzopyrans	1-benzopyrans	-	77	-	-	1.1658	1.1629	0.6289	0.01041	0.02191	1.4334	1.2324	1.0619	0.1865	1.7175	1.4666	1.8533	1.8743	1.952	1.7581	1.8443	2.003
neg_2393	Glycylprolylhydroxyproline	metab_3890	yes	down	-	neg	2239-67-0	284.124	3.38487	M-H	C12H19N3O5	-	57.8	HMDB0002171	-	-	-	-	-	Organic acids and derivatives	Carboxylic acids and derivatives	Amino acids, peptides, and analogues	-	57.8	-	-	1.1237	1.1231	0.7412	9.943e-11	2.542e-09	1.3235	1.3335	1.3076	1.313	1.3455	1.3349	1.8131	1.7521	1.7598	1.7524	1.8434	1.8105
neg_2408	1-Methylinosine	metab_3905	yes	down	-	neg	2140-73-0	327.093	3.3668	M+FA-H	C11H14N4O5	-	85.5	HMDB0002721	-	-	-	-	-	Nucleosides, nucleotides, and analogues	Purine nucleosides	Not Available	-	85.5	-	-	1.1577	1.1583	0.7265	0.0001964	0.0005966	1.5727	1.4601	1.0621	1.4632	1.6676	1.6656	2.13	1.9805	2.057	2.1404	1.9873	1.9462
neg_2446	Oxypurinol	metab_3942	yes	down	C07599	neg	2465-59-0	151.026	2.16888	M-H	C5H4N4O2	66.4	-	HMDB0000786	-	-	-	-	-	Organoheterocyclic compounds	Imidazopyrimidines	Purines and purine derivatives	66.4	-	-	-	1.0257	1.0251	0.8873	4.241e-05	0.0001518	3.3564	3.2194	3.2596	3.4239	3.2724	3.3459	3.8574	3.8401	3.825	3.554	3.608	3.7173
neg_2509	Nicotinate beta-D-ribonucleotide	metab_4005	yes	up	-	neg	-	372.994	0.965117	M+K-2H	C11H15NO9P+	-	51.4	-	-	-	-	-	-	-	-	-	-	51.4	-	-	2.3933	2.3931	6.8421	6.899e-11	2.003e-09	2.6064	2.3677	2.4343	2.4606	2.4013	2.4701	0.3463	0.2878	0.2684	0.2684	0.3005	0.6829
neg_2526	2-amino-4-({1-[(carboxymethyl)-C-hydroxycarbonimidoyl]-2-({5,9-dihydroxy-8,8-dimethyl-2-oxo-4-phenyl-2H,8H,9H,10H-pyrano[2,3-h]chromen-10-yl}sulfanyl)ethyl}-C-hydroxycarbonimidoyl)butanoic acid	metab_4022	yes	down	-	neg	-	688.177	0.883633	M+FA-H	C30H33N3O11S	-	94.1	HMDB0126127	-	-	-	-	-	Organic acids and derivatives	Carboxylic acids and derivatives	Amino acids, peptides, and analogues	-	94.1	-	-	1.0322	1.0306	0.7801	0.002158	0.005285	1.7144	2.0355	2.035	1.541	1.6914	1.3948	2.21	2.3586	1.9969	2.364	2.1908	2.2225
neg_2528	3,4,5-trihydroxy-6-{3-hydroxy-2-[(1E)-3-hydroxy-3-methylbut-1-en-1-yl]-5-[(E)-2-(4-hydroxyphenyl)ethenyl]phenoxy}oxane-2-carboxylic acid	metab_4024	yes	down	-	neg	-	525.116	0.883633	M+K-2H	C25H28O10	-	58.1	HMDB0128997	-	-	-	-	-	Phenylpropanoids and polyketides	Stilbenes	Stilbene glycosides	-	58.1	-	-	1.5152	1.5167	0.3331	5.394e-06	2.47e-05	0.4428	0.4495	0.4322	0.4358	0.4577	0.4505	1.0759	1.51	1.4621	1.5188	1.4842	0.9595
neg_2530	Cytidine 2',3'-cyclic phosphate	metab_4026	yes	up	C00127	neg	15718-51-1	340.013	0.883633	M+Cl	C9H12N3O7P	-	33.7	HMDB0011691	-	-	map01100;map04918;map00480;map04216	Metabolism;Organismal Systems;Metabolism;Cellular Processes	Global and overview maps;Endocrine system;Metabolism of other amino acids;Cell growth and death	Organic acids and derivatives	Carboxylic acids and derivatives	Amino acids, peptides, and analogues	-	33.7	Metabolic pathways; Thyroid hormone synthesis; Glutathione metabolism; Ferroptosis	Metabolic pathways; Thyroid hormone synthesis; Glutathione metabolism; Ferroptosis	1.5535	1.5531	1.7849	5.358e-06	2.459e-05	1.9571	2.1441	2.1803	2.0794	2.2811	2.0995	1.0248	1.1982	1.4195	1.3174	0.8007	1.3786
neg_2536	6-[3,4,5-trihydroxy-6-(hydroxymethyl)oxan-2-yl]-2-(2,4,5-trihydroxyphenyl)-3,4-dihydro-2H-1-benzopyran-3,5,7-triol	metab_4032	yes	down	-	neg	-	513.123	0.865433	M+FA-H	C21H24O12	-	49.7	HMDB0126678	-	-	-	-	-	Phenylpropanoids and polyketides	Flavonoids	Flavonoid glycosides	-	49.7	-	-	1.0662	1.0644	0.8022	0.0003077	0.0009042	2.0493	1.856	2.0783	1.8878	1.9114	1.8494	2.4469	2.676	2.1406	2.2466	2.517	2.4737
neg_2542	Mannitol 1-phosphate	metab_4038	yes	up	C00644	neg	15806-48-1	261.038	0.865433	M-H	C6H15O9P	-	65.9	HMDB0001530	-	-	map01100;map00051	Metabolism;Metabolism	Global and overview maps;Carbohydrate metabolism	Organic oxygen compounds	Organooxygen compounds	Carbohydrates and carbohydrate conjugates	-	65.9	Metabolic pathways; Fructose and mannose metabolism	Metabolic pathways; Fructose and mannose metabolism	1.0004	0.9992	1.2127	0.006237	0.01398	2.7701	2.8177	2.7346	2.9143	2.7758	2.8181	2.1424	1.7997	2.8391	2.2687	2.4248	2.4022
neg_2551	4-Hydroxycrotonic acid	metab_4047	yes	up	-	neg	24587-49-3	147.03	0.79335	M+FA-H	C4H6O3	-	57.7	HMDB0003381	-	-	-	-	-	Lipids and lipid-like molecules	Fatty Acyls	Fatty acids and conjugates	-	57.7	-	-	1.1959	1.196	1.2423	3.188e-05	0.0001179	3.0896	2.7763	2.8297	2.8134	2.9882	3.0068	2.4033	2.4955	2.0906	2.3081	2.4767	2.3128
neg_2559	Thymidine	metab_4055	yes	up	C00214	neg	50-89-5	279.039	0.7562	M+K-2H	C10H14N2O5	-	33.7	HMDB0000273	Nucleic acids	Nucleosides	map00240;map01100	Metabolism;Metabolism	Nucleotide metabolism;Global and overview maps	Nucleosides, nucleotides, and analogues	Pyrimidine nucleosides	Pyrimidine 2'-deoxyribonucleosides	-	33.7	Pyrimidine metabolism; Metabolic pathways	Pyrimidine metabolism; Metabolic pathways	1.2155	1.2154	1.4316	4.895e-06	2.316e-05	1.821	1.8288	1.7573	2.0181	1.9523	1.9871	1.5015	1.3511	1.27	1.2236	1.1888	1.4028
neg_2562	2-Deoxyribonic acid	metab_4058	yes	up	-	neg	29625-75-0	149.046	0.7562	M-H	C5H10O5	-	54.4	LMFA01050477;HMDB0000366	-	-	-	-	-	Organic acids and derivatives	Hydroxy acids and derivatives	Beta hydroxy acids and derivatives	-	54.4	-	-	1.2737	1.2737	1.3462	1.366e-07	1.169e-06	2.2575	2.4244	2.2943	2.3625	2.3201	2.5249	1.8579	1.792	1.7379	1.7166	1.6924	1.7402
neg_2570	Lactose 6-phosphate	metab_4066	yes	down	C05396	neg	-	421.076	0.747333	M-H	C12H23O14P	-	39.1	HMDB0006789	-	-	map01100;map00052	Metabolism;Metabolism	Global and overview maps;Carbohydrate metabolism	Organic oxygen compounds	Organooxygen compounds	Carbohydrates and carbohydrate conjugates	-	39.1	Metabolic pathways; Galactose metabolism	Metabolic pathways; Galactose metabolism	2.0517	2.0506	0.329	8.67e-10	1.648e-08	0.8613	0.7659	0.6283	0.6914	0.659	0.9447	2.3349	2.4099	2.0845	2.3963	2.3431	2.2596
neg_2580	6-{[2-(2,4-dihydroxyphenyl)-3-(3,7-dimethylocta-2,6-dien-1-yl)-5-hydroxy-6-(4-hydroxy-3-methylbut-2-en-1-yl)-4-oxo-4H-chromen-7-yl]oxy}-3,4,5-trihydroxyoxane-2-carboxylic acid	metab_4076	yes	down	-	neg	-	719.206	0.737633	M+K-2H	C36H42O13	-	69.8	HMDB0129738	-	-	-	-	-	Phenylpropanoids and polyketides	Flavonoids	Flavonoid glycosides	-	69.8	-	-	1.3789	1.378	0.7116	1.367e-05	5.499e-05	1.9098	1.9	2.0362	1.6176	1.7661	1.8007	2.5156	2.6399	2.2687	2.789	2.7109	2.5733
neg_2590	Galacturonic acid	metab_4086	yes	up	C08348	neg	14982-50-4	193.035	0.728667	M-H	C6H10O7	-	33.3	HMDB0002545;HMDB0062783	-	-	-	-	-	Organic oxygen compounds	Organooxygen compounds	Carbohydrates and carbohydrate conjugates	-	33.3	-	-	1.1002	1.1004	1.2819	5.07e-06	2.362e-05	2.1868	2.1525	2.0887	2.2047	2.0832	2.08	1.7347	1.79	1.7087	1.6022	1.4594	1.6915
neg_2600	Allantoic acid	metab_4096	yes	down	C00499	neg	99-16-1	175.047	0.710583	M-H	C4H8N4O4	-	57.5	HMDB0001209	-	-	map01100;map00230	Metabolism;Metabolism	Global and overview maps;Nucleotide metabolism	Organic acids and derivatives	Carboxylic acids and derivatives	Amino acids, peptides, and analogues	-	57.5	Metabolic pathways; Purine metabolism	Metabolic pathways; Purine metabolism	1.2754	1.2751	0.7358	8.976e-09	1.134e-07	1.7344	1.6885	1.61	1.7137	1.6286	1.6885	2.256	2.4132	2.2487	2.2616	2.2851	2.2091
neg_2617	Gibberellin A79	metab_4113	yes	up	-	neg	132043-65-3	401.101	0.68325	M+K-2H	C19H24O7	-	67.3	HMDB0039623	-	-	-	-	-	Lipids and lipid-like molecules	Prenol lipids	Diterpenoids	-	67.3	-	-	1.1228	1.1214	1.472	0.0007628	0.002069	1.8185	1.7253	1.4222	1.902	1.7474	1.6413	1.1663	1.1065	0.8458	1.5569	1.155	1.1347
neg_2627	Glycyl-glycine	metab_4123	yes	up	C02037	neg	556-50-3	131.047	0.674333	M-H	C4H8N2O3	-	88	HMDB0011733	-	-	-	-	-	Organic acids and derivatives	Carboxylic acids and derivatives	Amino acids, peptides, and analogues	-	88	-	-	1.3972	1.3956	1.8336	1.283e-06	7.506e-06	1.7435	1.6065	1.4546	1.71	1.5235	1.7578	0.893	0.9949	1.0107	0.9483	0.8204	0.6765
neg_1147	AICAR	metab_4284	yes	down	C04677	neg	3031-94-5	359.035	5.051	M+Na-2H	C9H15N4O8P	-	36.2	HMDB0003192;HMDB0062179;HMDB0062424;HMDB0001517	-	-	map01100;map00340;map00230;map04152	Metabolism;Metabolism;Metabolism;Environmental Information Processing	Global and overview maps;Amino acid metabolism;Nucleotide metabolism;Signal transduction	Organoheterocyclic compounds	Azoles	Imidazoles	-	36.2	Metabolic pathways; Histidine metabolism; Purine metabolism; AMPK signaling pathway	Metabolic pathways; Histidine metabolism; Purine metabolism; AMPK signaling pathway	1.1136	1.1144	0.5291	0.02375	0.04559	0.1765	0.9726	0.8159	0.8212	0.8262	1.1085	1.92	2.0162	1.0576	2.0474	0.9396	0.9434
neg_1278	Hexadecanedioic acid	metab_4285	yes	up	C19615	neg	505-54-4	285.206	6.93243	M-H	C16H30O4	43.9	-	HMDB0000672;HMDB0000712;LMFA01170022	-	-	map01100	Metabolism	Global and overview maps	Lipids and lipid-like molecules	Fatty Acyls	Fatty acids and conjugates	43.9	-	Metabolic pathways	Metabolic pathways	1.6981	1.6976	3.3842	1.023e-05	4.291e-05	1.9113	1.4719	1.7018	1.3194	1.4716	1.7108	0.6508	0.2296	0.206	0.8901	0.4725	0.3843

## Sheet: S4
	Gene	ID	C		log2FCa	UP		log2FCb	DOWN		log2FCc
			M	A		M	A		M	A
	rRNA modification
	NOP1	KWMTBOMO14479	9.19667	17.5967	+0.78	9.06	14.4	+1.02*	6.20333	20	+1.54
	NOP58	KWMTBOMO01606	8.70667	18.4267	+0.91	7.06	14.7233	+1.40*	6.09667	19.9533	+1.56
	NOP56	KWMTBOMO15547	17.7667	40.3333	+1.00	20.0033	37.5333	+1.21*	14.14	43.5433	+1.46
	SNU13	KWMTBOMO06373	10.1167	32.3267	+1.53*	10.9167	36.4533	+2.05*	9.86	44.1933	+1.99
	GAR1	KWMTBOMO01646	8.24333	21.9167	+1.24*	7.57667	19.6967	+1.63	8.41333	23.77	+1.35*
	NHP2	KWMTBOMO15795	2.35667	4.13	+0.97	2.19	2.48667	+0.69	1.61667	4.51667	+1.56*
	90S pre-ribosome components
	IMP4	KWMTBOMO15532	4.25333	9.25	+0.89	5.00667	11.9033	+1.41*	5.04	11.47	+1.03*
	UTP13	KWMTBOMO10328	18.8033	47.0233	+1.18*	22.76	30.4733	+0.85	4.97333	17.24	+1.60*
	DIP2	KWMTBOMO10220	3.36333	6.77	+0.83	3.77333	5.53333	+0.91	2.56333	6.08	+1.13*

## Sheet: S5
Gene	primers-F	primers-R
CYP340C1	GAGCAGACGCAGACCAGTT	CGCCTCAGTAGGAACGATAGA
GSTd2	TTGGTGAACAAGTACGCCAAAG	GTTCTTGGCTTTGTCGGCTG
GSTe3	TGATAGCACGGTGTTGTTCTCT	TACGGCGTAGGCAGAAATGT
UGT33D2	TCTCATTCTCGCTCCAGTGC	GGAAGGCCAATTGATGGCTG
UGT33D4	GCGGTGGCACAGAGTAAGAA	GCTCTAAGGTCAGACGACGG
UGT42A2	GTAGCGAAGCCACAGGAATTAC	CCGACAGAGCAGCAATTATAGC
UGT46A2	AGGCACCCTTGTAGGAAACG	GGTATCACCAGCATGGGCTT
ABCB1_MDR49	CGTGACCCCGGTTAGTGATT	ACCAATTTCACCACTTGTGTAGC
